# Supplementary material for: Behavioral Fever in Lined Seahorse (Hippocampus erectu) Enhances the Immune Response to Vibrio harveyi Infection
Source: Animals (Basel). 2025 May 22;15(11):1509. doi: 10.3390/ani15111509 (PMC12153680; doi:10.3390/ani15111509)
Supplement: Supplementary file 1 [file animals-15-01509-s001.zip]

Archive with 1 entries (1 files):
- animals-3615109-supplementary.xlsx
