# Supplementary material for: Behavioral Fever in Lined Seahorse (Hippocampus erectu) Enhances the Immune Response to Vibrio harveyi Infection
Source: Animals (Basel). 2025 May 22;15(11):1509. doi: 10.3390/ani15111509 (PMC12153680; doi:10.3390/ani15111509)
Supplement: Supplementary file 1 [file animals-15-01509-s001.zip › animals-3615109-supplementary.xlsx]

## Sheet: M-G
M-G-1	Chamber 1	Chamber 2	Chamber 3	Chamber 4	Chamber 5	Chamber 6	Chamber 7		M-G-2	Chamber 1	Chamber 2	Chamber 3	Chamber 4	Chamber 5	Chamber 6	Chamber 7		M-G-3	Chamber 1	Chamber 2	Chamber 3	Chamber 4	Chamber 5	Chamber 6	Chamber 7		M-G-4	Chamber 1	Chamber 2	Chamber 3	Chamber 4	Chamber 5	Chamber 6	Chamber 7
07:00:00	0	0	0	10	0	0	0		07:00:00	0	0	0	10	0	0	0		07:15:00	0	0	0	10	0	0	0		07:00:00	0	0	0	10	0	0	0
07:15:00	0	2	2	5	1	0	0		07:15:00	0	0	1	9	0	0	0		07:30:00	0	0	3	6	1	0	0		07:15:00	0	0	2	7	0	0	1
07:30:00	0	5	0	2	2	1	0		07:30:00	0	0	1	4	3	1	1		07:45:00	0	0	1	6	2	0	1		07:30:00	0	0	1	7	1	0	1
07:45:00	4	0	1	3	0	0	2		07:45:00	0	0	1	3	2	1	3		08:00:00	0	0	0	6	2	0	2		07:45:00	0	0	2	7	1	0	0
08:00:00	4	0	0	1	1	0	4		08:00:00	2	0	1	4	1	0	2		08:15:00	0	1	1	5	0	1	2		08:00:00	0	0	1	8	1	0	0
08:15:00	3	1	0	1	0	1	4		08:15:00	2	1	1	4	0	1	1		08:30:00	0	0	3	3	0	2	2		08:15:00	1	0	0	8	0	0	1
08:30:00	2	2	0	2	0	0	4		08:30:00	2	0	1	3	0	2	2		08:45:00	0	2	0	4	0	2	2		08:30:00	1	1	0	6	2	0	0
08:45:00	2	2	0	1	0	1	4		08:45:00	2	0	0	3	0	0	5		09:00:00	0	3	2	3	0	0	2		08:45:00	2	1	0	6	0	0	1
09:00:00	4	0	0	1	1	0	4		09:00:00	2	0	0	2	0	1	5		09:15:00	0	2	2	3	2	0	1		09:00:00	2	1	0	6	0	0	1
09:15:00	4	1	0	1	0	0	4		09:15:00	2	0	0	2	1	0	5		09:30:00	0	1	2	4	1	1	1		09:15:00	2	0	1	6	0	0	1
09:30:00	5	0	0	1	0	0	4		09:30:00	2	0	0	2	1	1	4		09:45:00	0	1	4	2	1	1	1		09:30:00	2	0	2	4	1	0	1
09:45:00	3	3	0	0	0	0	4		09:45:00	1	1	0	2	1	0	5		10:00:00	0	3	1	2	1	0	3		09:45:00	3	0	2	1	2	1	1
10:00:00	3	1	2	0	0	0	4		10:00:00	1	0	0	3	1	0	5		10:15:00	1	2	2	2	3	0	0		10:00:00	3	0	0	3	0	3	1
10:15:00	6	0	0	0	0	0	4		10:15:00	1	0	0	4	1	0	4		10:30:00	1	2	2	2	2	1	0		10:15:00	3	0	0	3	1	0	3
10:30:00	5	1	0	0	0	0	4		10:30:00	1	0	1	4	0	1	3		10:45:00	1	1	2	1	1	1	3		10:30:00	3	0	0	3	1	2	1
10:45:00	4	2	0	0	0	0	4		10:45:00	2	0	0	3	0	2	3		11:00:00	1	1	2	1	1	1	3		10:45:00	2	1	0	3	1	0	3
11:00:00	5	0	1	0	0	0	4		11:00:00	2	0	0	2	1	0	5		11:15:00	0	3	1	1	1	1	3		11:00:00	3	0	0	4	0	0	3
11:15:00	5	1	0	0	0	0	4		11:15:00	2	0	0	3	0	0	5		11:30:00	3	1	0	0	2	0	4		11:15:00	3	0	0	4	0	0	3
11:30:00	5	0	0	0	0	0	5		11:30:00	2	0	0	2	1	0	5		11:45:00	2	2	1	0	1	0	4		11:30:00	3	0	0	4	1	1	1
11:45:00	5	0	0	0	0	0	5		11:45:00	2	0	0	1	2	0	5		12:00:00	2	2	0	0	2	0	4		11:45:00	3	0	0	4	0	0	3
12:00:00	1	4	0	0	0	0	5		12:00:00	1	0	0	3	0	0	6		12:15:00	2	1	0	2	2	1	2		12:00:00	3	1	0	5	0	1	0
12:15:00	4	1	0	0	0	0	5		12:15:00	1	0	0	2	1	4	2		12:30:00	2	1	1	1	3	0	2		12:15:00	3	0	0	4	2	0	1
12:30:00	5	0	0	0	0	0	5		12:30:00	2	0	0	1	2	0	5		12:45:00	2	1	1	2	1	1	3		12:30:00	4	0	0	4	0	2	0
12:45:00	5	0	0	0	0	0	5		12:45:00	0	2	0	1	2	0	5		13:00:00	3	2	0	0	2	0	3		12:45:00	3	0	0	2	1	0	4
13:00:00	5	0	0	0	0	0	5		13:00:00	3	0	0	1	2	0	4		13:15:00	4	1	0	1	1	0	3		13:00:00	4	0	0	3	0	0	3
13:15:00	4	1	0	0	0	0	5		13:15:00	3	0	0	1	2	0	4		13:30:00	3	1	0	1	1	3	1		13:15:00	3	0	0	4	0	2	1
13:30:00	5	0	0	0	0	0	5		13:30:00	1	1	1	1	2	0	4		13:45:00	4	0	0	2	2	1	1		13:30:00	4	0	0	5	0	0	1
13:45:00	5	0	0	0	0	1	4		13:45:00	0	1	2	2	0	1	4		14:00:00	3	0	1	2	2	1	1		13:45:00	4	0	0	4	0	1	1
14:00:00	5	0	0	0	0	0	5		14:00:00	0	3	0	3	0	0	4		14:15:00	3	0	1	2	2	1	1		14:00:00	4	0	0	4	0	1	1
14:15:00	5	0	0	0	0	0	5		14:15:00	3	0	0	3	0	0	4		14:30:00	3	1	0	1	0	2	3		14:15:00	4	0	1	3	0	1	1
14:30:00	5	0	0	0	0	1	4		14:30:00	1	0	1	3	1	0	4		14:45:00	2	1	0	1	3	2	1		14:30:00	3	1	1	2	2	0	1
14:45:00	5	0	0	0	0	0	5		14:45:00	2	0	1	3	0	0	4		15:00:00	2	1	0	2	2	2	1		14:45:00	4	0	0	4	1	0	1
15:00:00	5	0	0	0	0	0	5		15:00:00	2	2	0	2	0	0	4		15:15:00	1	2	0	3	0	1	3		15:00:00	3	0	0	3	1	2	1
15:15:00	5	0	0	1	0	0	4		15:15:00	3	0	0	2	0	1	4		15:30:00	2	2	0	2	0	1	3		15:15:00	4	0	0	2	1	2	1
15:30:00	4	1	0	1	0	0	4		15:30:00	2	0	1	1	0	2	4		15:45:00	3	2	0	0	0	1	4		15:30:00	3	0	0	4	1	1	1
15:45:00	4	1	0	1	1	0	4		15:45:00	2	1	0	1	1	0	5		16:00:00	2	1	2	0	0	1	4		15:45:00	3	0	1	3	1	1	1
16:00:00	4	1	0	1	0	0	4		16:00:00	2	1	0	2	1	0	4		16:15:00	2	2	0	3	0	1	2		16:00:00	2	2	0	3	1	1	1
16:15:00	4	1	0	1	0	0	4		16:15:00	1	2	0	2	1	0	4		16:30:00	1	2	0	1	1	1	4		16:15:00	2	1	2	2	1	1	1
16:30:00	4	1	0	1	0	0	4		16:30:00	4	0	0	2	1	1	2		16:45:00	2	1	1	1	0	1	4		16:30:00	3	1	0	4	0	1	1
16:45:00	4	1	0	1	0	0	4		16:45:00	3	2	0	2	1	0	2		17:00:00	2	1	1	2	0	1	3		16:45:00	4	0	0	4	0	1	1
17:00:00	2	3	0	1	0	0	4		17:00:00	1	2	2	3	1	0	1		17:15:00	2	1	0	3	0	3	1		17:00:00	5	0	0	2	0	2	1
17:15:00	1	5	0	0	0	0	4		17:15:00	3	1	1	3	1	0	1		17:30:00	3	1	0	2	0	1	3		17:15:00	3	0	0	4	2	0	1
17:30:00	6	0	0	0	0	0	4		17:30:00	3	0	0	0	3	2	2		17:45:00	3	0	0	2	0	1	4		17:30:00	2	0	0	4	1	2	1
17:45:00	6	0	0	0	0	0	4		17:45:00	3	0	0	2	0	3	2		18:00:00	2	3	0	2	0	1	2		17:45:00	2	0	0	4	1	1	2
18:00:00	5	1	0	0	0	0	4		18:00:00	2	1	0	0	2	5	0		18:15:00	2	3	0	2	0	2	1		18:00:00	2	0	0	4	2	1	1
18:15:00	6	0	0	0	0	0	4		18:15:00	2	1	0	0	1	6	0		18:30:00	2	2	1	1	1	2	1		18:15:00	3	0	0	3	2	1	1
18:30:00	6	0	0	0	0	0	4		18:30:00	3	0	0	1	0	4	2		18:45:00	4	0	1	1	1	2	1		18:30:00	3	0	0	2	1	2	2
18:45:00	6	0	0	0	0	1	3		18:45:00	2	1	0	0	1	5	1		19:00:00	4	0	0	1	1	2	2		18:45:00	3	0	0	2	1	2	2
19:00:00	6	0	0	0	0	0	4		19:00:00	2	1	0	0	1	5	1		19:15:00	4	0	0	2	1	1	2		19:00:00	3	0	0	2	1	2	2
19:15:00	6	0	0	0	0	0	4		19:15:00	3	0	0	0	1	5	1		19:30:00	1	3	0	2	1	1	2		19:15:00	3	0	0	2	1	2	2
19:30:00	4	2	0	0	0	0	4		19:30:00	2	2	0	0	2	4	0		19:45:00	3	1	0	1	0	2	3		19:30:00	3	0	0	2	1	2	2
19:45:00	4	2	0	0	0	2	2		19:45:00	2	2	0	0	2	4	0		20:00:00	3	0	1	1	0	2	3		19:45:00	3	0	0	2	1	2	2
20:00:00	1	4	0	1	0	1	3		20:00:00	2	2	1	0	2	3	0		20:15:00	2	2	0	1	0	2	3		20:00:00	3	0	0	2	1	2	2
20:15:00	2	4	0	1	0	0	3		20:15:00	4	0	1	0	0	2	3		20:30:00	3	1	0	1	1	2	3		20:15:00	3	0	0	2	1	2	2
20:30:00	2	4	0	1	0	0	3		20:30:00	4	0	0	0	1	2	3		20:45:00	4	0	0	1	0	2	3		20:30:00	3	0	0	2	1	2	2
20:45:00	2	4	0	1	0	0	3		20:45:00	4	0	1	1	1	2	3		21:00:00	4	0	0	2	1	1	3		20:45:00	3	0	0	2	1	2	2
21:00:00	5	1	0	1	0	0	3		21:00:00	4	0	0	1	1	2	3		21:15:00	4	0	0	2	0	1	3		21:00:00	2	1	0	2	1	2	2
21:15:00	5	1	0	1	0	0	3		21:15:00	4	0	0	1	1	2	2		21:30:00	4	0	0	2	0	1	3		21:15:00	2	1	0	2	1	2	2
21:30:00	5	1	0	1	0	0	3		21:30:00	4	0	0	0	2	2	2		21:45:00	3	1	0	3	0	1	2		21:30:00	2	1	0	2	1	2	2
21:45:00	5	1	0	1	0	0	3		21:45:00	4	0	0	0	2	2	2		22:00:00	3	1	0	3	1	0	2		21:45:00	2	1	0	2	1	2	2
22:00:00	5	1	0	1	0	0	3		22:00:00	4	0	0	0	2	2	2		22:15:00	2	1	1	3	1	0	2		22:00:00	2	1	0	2	1	2	2
22:15:00	5	1	0	1	0	1	2		22:15:00	4	0	0	1	1	0	4		22:30:00	3	0	0	2	2	1	2		22:15:00	2	1	0	2	1	2	2
22:30:00	3	3	0	1	0	1	2		22:30:00	2	2	0	0	2	0	4		22:45:00	3	0	0	2	2	1	2		22:30:00	2	1	0	2	1	2	2
22:45:00	2	4	0	1	0	1	2		22:45:00	2	2	0	0	2	0	4		23:00:00	1	2	0	2	0	3	2		22:45:00	2	1	0	2	1	2	2
23:00:00	1	5	0	1	0	1	2		23:00:00	2	2	0	0	2	0	4		23:15:00	1	2	0	2	0	3	2		23:00:00	3	0	2	0	0	3	2
23:15:00	1	5	0	1	0	1	2		23:15:00	2	2	0	0	2	0	4		23:30:00	1	2	0	2	1	2	2		23:15:00	3	0	2	0	0	3	2
23:30:00	1	5	0	1	0	1	2		23:30:00	2	2	0	0	2	0	4		23:45:00	1	2	0	2	1	2	2		23:30:00	3	0	2	0	0	1	4
23:45:00	4	2	0	1	0	1	2		23:45:00	2	2	0	0	2	0	4		1900-01-01	2	1	0	3	0	2	2		23:45:00	3	0	2	0	0	1	4
1900-01-01	4	2	0	1	0	1	2		1900-01-01	2	2	0	0	2	0	4		1900-01-01 00:15:00	3	0	0	2	1	2	2		1900-01-01	3	0	2	0	0	1	4
1900-01-01 00:15:00	4	2	0	1	0	1	2		1900-01-01 00:15:00	2	2	0	0	2	0	4		1900-01-01 00:30:00	1	2	0	3	0	2	2		1900-01-01 00:15:00	3	0	2	0	0	1	4
1900-01-01 00:30:00	4	2	0	1	0	1	2		1900-01-01 00:30:00	2	2	0	0	2	0	4		1900-01-01 00:45:00	3	0	0	2	0	3	2		1900-01-01 00:30:00	3	0	2	0	0	1	4
1900-01-01 00:45:00	4	2	0	1	0	1	2		1900-01-01 00:45:00	2	2	0	0	2	0	4		1900-01-01 01:00:00	3	0	0	2	1	2	2		1900-01-01 00:45:00	3	0	2	0	0	1	4
1900-01-01 01:00:00	4	2	0	1	0	1	2		1900-01-01 01:00:00	2	2	0	0	2	0	4		1900-01-01 01:15:00	3	0	0	2	0	3	2		1900-01-01 01:00:00	3	0	0	2	0	3	2
1900-01-01 01:15:00	4	2	0	1	0	1	2		1900-01-01 01:15:00	2	2	0	0	2	0	4		1900-01-01 01:30:00	3	0	0	2	0	3	2		1900-01-01 01:15:00	3	0	0	2	0	3	2
1900-01-01 01:30:00	4	2	0	1	0	1	2		1900-01-01 01:30:00	2	2	0	0	2	0	4		1900-01-01 01:45:00	3	0	0	2	0	3	2		1900-01-01 01:30:00	3	0	0	2	0	3	2
1900-01-01 01:45:00	4	2	0	1	0	1	2		1900-01-01 01:45:00	3	1	0	0	2	0	4		1900-01-01 02:00:00	3	0	0	2	0	3	2		1900-01-01 01:45:00	3	0	0	2	0	3	2
1900-01-01 02:00:00	4	2	0	1	0	1	2		1900-01-01 02:00:00	3	1	0	0	2	0	4		1900-01-01 02:15:00	3	0	0	2	0	3	2		1900-01-01 02:00:00	2	1	0	2	0	3	2
1900-01-01 02:15:00	4	2	0	1	0	1	2		1900-01-01 02:15:00	3	1	0	0	2	0	4		1900-01-01 02:30:00	3	0	0	2	0	3	2		1900-01-01 02:15:00	3	0	0	2	0	3	2
1900-01-01 02:30:00	4	2	0	1	0	1	2		1900-01-01 02:30:00	3	1	0	0	2	0	4		1900-01-01 02:45:00	3	0	0	2	0	3	2		1900-01-01 02:30:00	1	2	0	2	0	3	2
1900-01-01 02:45:00	4	2	0	1	0	1	2		1900-01-01 02:45:00	3	1	0	0	2	0	4		1900-01-01 03:00:00	3	0	0	2	0	3	2		1900-01-01 02:45:00	1	2	0	2	0	3	2
1900-01-01 03:00:00	4	2	0	1	0	1	2		1900-01-01 03:00:00	3	1	0	0	2	0	4		1900-01-01 03:15:00	3	0	0	2	0	3	2		1900-01-01 03:00:00	1	2	0	2	0	3	2
1900-01-01 03:15:00	4	2	0	1	0	1	2		1900-01-01 03:15:00	3	1	0	0	2	0	4		1900-01-01 03:30:00	3	0	0	2	0	3	2		1900-01-01 03:15:00	1	2	0	2	0	3	2
1900-01-01 03:30:00	4	2	0	1	0	1	2		1900-01-01 03:30:00	3	1	0	0	2	0	4		1900-01-01 03:45:00	3	0	0	2	0	3	2		1900-01-01 03:30:00	1	2	0	2	0	3	2
1900-01-01 03:45:00	4	2	0	1	0	1	2		1900-01-01 03:45:00	3	1	0	0	2	0	4		1900-01-01 04:00:00	3	0	0	2	0	3	2		1900-01-01 03:45:00	1	2	0	2	0	3	2
1900-01-01 04:00:00	4	2	0	1	0	1	2		1900-01-01 04:00:00	3	1	0	0	2	0	4		1900-01-01 04:15:00	3	0	0	2	0	3	2		1900-01-01 04:00:00	1	2	0	2	0	3	2
1900-01-01 04:15:00	4	2	0	1	0	1	2		1900-01-01 04:15:00	3	1	0	0	2	0	4		1900-01-01 04:30:00	3	0	0	2	0	3	2		1900-01-01 04:15:00	1	2	0	2	0	3	2
1900-01-01 04:30:00	4	2	0	1	0	1	2		1900-01-01 04:30:00	3	1	0	0	2	0	4		1900-01-01 04:45:00	1	2	0	2	0	3	2		1900-01-01 04:30:00	1	2	0	2	0	3	2
1900-01-01 04:45:00	4	2	0	1	0	1	2		1900-01-01 04:45:00	3	1	0	0	2	0	4		1900-01-01 05:00:00	1	2	0	2	0	3	2		1900-01-01 04:45:00	2	1	0	2	0	3	2
1900-01-01 05:00:00	4	2	0	1	0	1	2		1900-01-01 05:00:00	3	1	0	0	2	0	4		1900-01-01 05:15:00	2	0	1	2	0	3	2		1900-01-01 05:00:00	1	1	1	2	0	3	2
1900-01-01 05:15:00	4	2	0	1	0	1	2		1900-01-01 05:15:00	3	1	0	0	2	0	4		1900-01-01 05:30:00	2	0	1	2	0	3	2		1900-01-01 05:15:00	1	2	0	2	0	3	2
1900-01-01 05:30:00	4	2	0	1	0	1	2		1900-01-01 05:30:00	3	1	0	0	2	0	4		1900-01-01 05:45:00	2	0	1	2	0	3	2		1900-01-01 05:30:00	1	2	0	2	0	3	2
1900-01-01 05:45:00	4	2	0	1	0	1	2		1900-01-01 05:45:00	3	1	0	0	2	0	4		1900-01-01 06:00:00	2	0	1	2	0	3	2		1900-01-01 05:45:00	1	2	0	3	0	3	1
1900-01-01 06:00:00	4	2	0	1	0	1	2		1900-01-01 06:00:00	3	1	0	0	2	0	4		1900-01-01 06:15:00	2	0	1	2	0	3	2		1900-01-01 06:00:00	2	1	0	2	0	4	1
1900-01-01 06:15:00	4	2	0	1	0	1	2		1900-01-01 06:15:00	3	1	0	0	2	0	4		1900-01-01 06:30:00	2	0	1	2	0	3	2		1900-01-01 06:15:00	1	2	0	2	0	4	1
1900-01-01 06:30:00	4	2	0	1	0	1	2		1900-01-01 06:30:00	3	1	0	0	2	0	4		1900-01-01 06:45:00	2	0	1	2	0	3	2		1900-01-01 06:30:00	2	1	0	2	0	4	1
1900-01-01 06:45:00	4	2	0	1	0	1	2		1900-01-01 06:45:00	3	1	0	0	2	0	4		1900-01-01 07:00:00	2	0	1	2	0	3	2		1900-01-01 06:45:00	1	1	0	3	1	2	2
1900-01-01 07:00:00	1	4	0	2	0	2	1		1900-01-01 07:00:00	4	0	0	1	1	1	3		1900-01-01 07:15:00	2	0	1	2	0	3	2		1900-01-01 07:00:00	2	1	0	1	2	2	2
1900-01-01 07:15:00	1	4	0	2	1	2	0		1900-01-01 07:15:00	4	0	0	1	1	1	3		1900-01-01 07:30:00	2	0	1	2	0	3	2		1900-01-01 07:15:00	3	0	0	1	2	2	2
1900-01-01 07:30:00	5	0	0	3	1	1	0		1900-01-01 07:30:00	5	0	0	0	0	2	3		1900-01-01 07:45:00	2	0	1	1	1	2	4		1900-01-01 07:30:00	3	0	1	2	0	2	2
1900-01-01 07:45:00	5	1	0	2	0	2	0		1900-01-01 07:45:00	4	1	0	0	0	2	3		1900-01-01 08:00:00	2	0	1	2	1	2	2		1900-01-01 07:45:00	3	0	0	3	1	2	1
1900-01-01 08:00:00	6	4	0	0	0	0	0		1900-01-01 08:00:00	5	0	0	0	0	4	1		1900-01-01 08:15:00	2	0	2	1	1	2	2		1900-01-01 08:00:00	4	0	1	1	3	1	0
1900-01-01 08:15:00	3	4	2	1	0	0	0		1900-01-01 08:15:00	5	0	0	0	0	4	1		1900-01-01 08:30:00	1	2	1	1	0	3	2		1900-01-01 08:15:00	4	0	0	4	1	0	1
1900-01-01 08:30:00	6	2	1	1	0	0	0		1900-01-01 08:30:00	5	0	0	0	0	4	1		1900-01-01 08:45:00	2	1	2	0	1	2	2		1900-01-01 08:30:00	3	1	0	3	2	0	1
1900-01-01 08:45:00	7	1	0	2	0	0	0		1900-01-01 08:45:00	3	2	0	0	0	4	1		1900-01-01 09:00:00	1	4	0	0	0	2	3		1900-01-01 08:45:00	4	0	0	3	1	1	1
1900-01-01 09:00:00	6	2	2	0	0	0	0		1900-01-01 09:00:00	3	2	0	0	0	4	1		1900-01-01 09:15:00	3	2	0	0	0	2	3		1900-01-01 09:00:00	3	1	1	2	1	1	1
1900-01-01 09:15:00	10	0	0	0	0	0	0		1900-01-01 09:15:00	2	2	0	1	0	4	1		1900-01-01 09:30:00	2	2	0	1	1	2	2		1900-01-01 09:15:00	2	1	1	3	2	0	1
1900-01-01 09:30:00	9	1	0	0	0	0	0		1900-01-01 09:30:00	1	2	1	0	0	5	1		1900-01-01 09:45:00	2	2	1	2	0	3	0		1900-01-01 09:30:00	4	1	1	3	1	0	0
1900-01-01 09:45:00	7	3	0	0	0	0	0		1900-01-01 09:45:00	4	0	0	1	0	3	2		1900-01-01 10:00:00	3	1	1	2	0	1	2		1900-01-01 09:45:00	4	2	0	2	1	0	1
1900-01-01 10:00:00	10	0	0	0	0	0	0		1900-01-01 10:00:00	4	0	0	0	1	4	1		1900-01-01 10:15:00	3	0	2	2	0	1	2		1900-01-01 10:00:00	4	1	0	4	0	0	1
1900-01-01 10:15:00	6	4	0	0	0	0	0		1900-01-01 10:15:00	4	0	0	1	0	4	1		1900-01-01 10:30:00	3	2	1	1	0	1	2		1900-01-01 10:15:00	4	1	0	2	1	1	1
1900-01-01 10:30:00	9	1	0	0	0	0	0		1900-01-01 10:30:00	4	0	0	1	0	4	1		1900-01-01 10:45:00	3	2	1	1	0	1	2		1900-01-01 10:30:00	5	0	0	3	1	0	1
1900-01-01 10:45:00	10	0	0	0	0	0	0		1900-01-01 10:45:00	4	0	0	1	0	5	0		1900-01-01 11:00:00	2	4	0	0	0	1	3		1900-01-01 10:45:00	3	3	0	2	1	0	1
1900-01-01 11:00:00	10	0	0	0	0	0	0		1900-01-01 11:00:00	4	0	0	1	0	5	0		1900-01-01 11:15:00	2	3	1	1	0	1	2		1900-01-01 11:00:00	6	0	0	2	1	0	1
1900-01-01 11:15:00	8	0	1	0	0	0	0		1900-01-01 11:15:00	4	0	0	1	0	5	0		1900-01-01 11:30:00	2	2	1	2	0	1	2		1900-01-01 11:15:00	5	1	0	3	0	0	1
1900-01-01 11:30:00	8	0	0	1	0	0	1		1900-01-01 11:30:00	4	0	0	1	0	5	0		1900-01-01 11:45:00	3	2	1	2	0	1	2		1900-01-01 11:30:00	5	1	0	3	0	0	1
1900-01-01 11:45:00	8	1	0	1	0	0	0		1900-01-01 11:45:00	4	0	0	1	0	3	2		1900-01-01 12:00:00	2	3	0	1	0	2	2		1900-01-01 11:45:00	4	2	0	3	1	0	0
1900-01-01 12:00:00	10	0	0	0	0	0	0		1900-01-01 12:00:00	4	0	0	1	0	3	2		1900-01-01 12:15:00	4	1	0	0	0	2	3		1900-01-01 12:00:00	5	1	0	1	3	0	0
1900-01-01 12:15:00	10	0	0	0	0	0	0		1900-01-01 12:15:00	4	0	0	1	3	2	0		1900-01-01 12:30:00	4	1	0	0	1	1	3		1900-01-01 12:15:00	3	3	0	1	3	0	0
1900-01-01 12:30:00	10	0	0	0	0	0	0		1900-01-01 12:30:00	4	0	0	1	0	4	1		1900-01-01 12:45:00	4	2	0	1	1	0	2		1900-01-01 12:30:00	3	1	1	0	1	2	2
1900-01-01 12:45:00	10	0	0	0	0	0	0		1900-01-01 12:45:00	4	0	0	0	0	4	2		1900-01-01 13:00:00	5	0	0	1	1	0	3		1900-01-01 12:45:00	4	2	0	1	0	1	2
1900-01-01 13:00:00	7	3	0	0	0	0	0		1900-01-01 13:00:00	5	0	0	0	0	5	0		1900-01-01 13:15:00	5	0	0	0	1	1	3		1900-01-01 13:00:00	5	0	1	2	0	0	2
1900-01-01 13:15:00	7	3	0	0	0	0	0		1900-01-01 13:15:00	3	1	0	1	0	3	2		1900-01-01 13:30:00	5	0	0	1	1	0	3		1900-01-01 13:15:00	5	0	1	2	0	0	2
1900-01-01 13:30:00	5	2	0	3	0	0	0		1900-01-01 13:30:00	4	1	0	0	0	5	0		1900-01-01 13:45:00	5	1	0	0	1	0	3		1900-01-01 13:30:00	5	0	1	2	0	0	2
1900-01-01 13:45:00	7	0	0	1	2	0	0		1900-01-01 13:45:00	3	2	0	0	0	4	1		1900-01-01 14:00:00	5	0	1	0	0	1	3		1900-01-01 13:45:00	6	1	0	1	0	0	2
1900-01-01 14:00:00	7	0	0	2	1	0	0		1900-01-01 14:00:00	4	1	0	0	1	4	0		1900-01-01 14:15:00	5	1	0	1	0	0	3		1900-01-01 14:00:00	6	1	0	0	0	1	2
1900-01-01 14:15:00	8	0	0	2	0	0	0		1900-01-01 14:15:00	4	1	0	2	0	2	1		1900-01-01 14:30:00	3	2	0	1	0	1	3		1900-01-01 14:15:00	5	1	0	0	2	0	2
1900-01-01 14:30:00	9	1	0	0	0	0	0		1900-01-01 14:30:00	4	1	0	2	0	2	1		1900-01-01 14:45:00	4	0	0	1	0	1	4		1900-01-01 14:30:00	5	1	0	1	0	0	3
1900-01-01 14:45:00	7	3	0	0	0	0	0		1900-01-01 14:45:00	3	2	0	1	0	4	0		1900-01-01 15:00:00	2	2	0	1	0	1	4		1900-01-01 14:45:00	5	1	0	2	0	0	2
1900-01-01 15:00:00	8	0	0	1	0	0	1		1900-01-01 15:00:00	3	2	0	1	0	4	0		1900-01-01 15:15:00	3	1	1	1	1	0	3		1900-01-01 15:00:00	4	2	0	2	0	0	2
1900-01-01 15:15:00	8	0	0	1	1	0	0		1900-01-01 15:15:00	3	2	0	1	0	3	1		1900-01-01 15:30:00	3	1	0	0	2	0	4		1900-01-01 15:15:00	3	3	0	2	0	0	2
1900-01-01 15:30:00	9	0	0	1	0	0	0		1900-01-01 15:30:00	4	1	0	1	0	4	0		1900-01-01 15:45:00	3	1	1	0	0	2	3		1900-01-01 15:30:00	4	1	1	1	0	0	3
1900-01-01 15:45:00	7	3	0	0	0	0	0		1900-01-01 15:45:00	2	3	0	1	0	4	0		1900-01-01 16:00:00	2	1	1	0	0	1	5		1900-01-01 15:45:00	5	1	0	2	0	0	2
1900-01-01 16:00:00	7	1	0	1	1	0	0		1900-01-01 16:00:00	5	0	0	1	0	4	0		1900-01-01 16:15:00	2	2	0	2	0	4	0		1900-01-01 16:00:00	5	1	0	1	0	1	2
1900-01-01 16:15:00	6	3	0	0	0	1	0		1900-01-01 16:15:00	4	1	0	0	0	5	0		1900-01-01 16:30:00	2	2	0	2	0	2	2		1900-01-01 16:15:00	5	0	0	1	0	0	4
1900-01-01 16:30:00	8	0	0	0	0	0	2		1900-01-01 16:30:00	5	0	0	0	0	5	0		1900-01-01 16:45:00	4	0	0	2	1	0	3		1900-01-01 16:30:00	5	0	0	1	0	1	3
1900-01-01 16:45:00	8	0	0	0	0	1	1		1900-01-01 16:45:00	4	1	0	0	0	4	1		1900-01-01 17:00:00	4	0	0	2	1	0	3		1900-01-01 16:45:00	5	0	0	0	1	1	3
1900-01-01 17:00:00	7	1	0	0	0	0	2		1900-01-01 17:00:00	4	1	0	0	0	4	1		1900-01-01 17:15:00	3	0	1	2	1	0	3		1900-01-01 17:00:00	5	0	0	0	1	1	3
1900-01-01 17:15:00	6	2	0	0	0	0	2		1900-01-01 17:15:00	4	1	0	0	0	4	1		1900-01-01 17:30:00	4	0	0	2	0	1	3		1900-01-01 17:15:00	5	0	0	0	1	1	3
1900-01-01 17:30:00	4	1	1	2	0	0	2		1900-01-01 17:30:00	4	1	0	0	0	4	1		1900-01-01 17:45:00	2	2	0	1	1	0	4		1900-01-01 17:30:00	5	0	0	0	1	0	4
1900-01-01 17:45:00	7	1	0	0	0	0	2		1900-01-01 17:45:00	4	1	0	0	0	4	1		1900-01-01 18:00:00	3	2	0	2	0	1	2		1900-01-01 17:45:00	5	0	0	0	1	0	4
1900-01-01 18:00:00	7	0	1	1	0	0	1		1900-01-01 18:00:00	4	1	0	0	0	0	5		1900-01-01 18:15:00	3	2	0	2	0	0	3		1900-01-01 18:00:00	5	0	0	0	1	1	3
1900-01-01 18:15:00	7	1	1	1	0	0	0		1900-01-01 18:15:00	4	1	0	0	0	0	5		1900-01-01 18:30:00	3	1	1	2	0	0	3		1900-01-01 18:15:00	4	1	0	0	1	1	3
1900-01-01 18:30:00	8	0	0	0	1	0	1		1900-01-01 18:30:00	4	1	0	0	0	0	5		1900-01-01 18:45:00	2	2	1	1	0	0	4		1900-01-01 18:30:00	5	0	0	0	1	1	3
1900-01-01 18:45:00	5	2	1	1	0	0	1		1900-01-01 18:45:00	4	1	0	0	0	0	5		1900-01-01 19:00:00	3	2	0	1	0	0	4		1900-01-01 18:45:00	5	0	0	0	1	1	3
1900-01-01 19:00:00	8	0	1	1	0	0	0		1900-01-01 19:00:00	4	1	0	0	0	0	5		1900-01-01 19:15:00	3	2	0	1	0	0	4		1900-01-01 19:00:00	4	1	0	0	1	1	3

## Sheet: M-C
M-C-1	Chamber 1	Chamber 2	Chamber 3	Chamber 4	Chamber 5	Chamber 6	Chamber 7		M-C-2	Chamber 1	Chamber 2	Chamber 3	Chamber 4	Chamber 5	Chamber 6	Chamber 7		M-C-3	Chamber 1	Chamber 2	Chamber 3	Chamber 4	Chamber 5	Chamber 6	Chamber 7		M-C-4	Chamber 1	Chamber 2	Chamber 3	Chamber 4	Chamber 5	Chamber 6	Chamber 7
07:00:00	0	0	0	10	0	0	0		07:00:00	0	0	0	10	0	0	0		07:00:00	0	0	0	10	0	0	0		07:00:00	0	0	0	10	0	0	0
07:15:00	0	0	1	9	0	0	0		07:15:00	0	0	1	9	0	0	0		07:15:00	0	0	0	8	2	0	0		07:15:00	1	0	3	2	1	0	3
07:30:00	0	0	4	6	0	0	0		07:30:00	0	0	1	9	0	0	0		07:30:00	0	0	0	8	1	0	1		07:30:00	0	1	2	2	3	1	1
07:45:00	2	1	0	7	1	0	0		07:45:00	0	0	1	4	1	2	2		07:45:00	0	0	0	8	1	0	1		07:45:00	0	0	1	2	2	1	4
08:00:00	0	4	0	4	0	0	2		08:00:00	1	1	2	1	2	2	1		08:00:00	0	0	1	4	4	0	1		08:00:00	0	0	1	2	2	1	4
08:15:00	0	2	3	3	1	0	1		08:15:00	2	1	1	1	4	0	1		08:15:00	1	0	2	4	1	1	1		08:15:00	0	1	1	1	0	4	3
08:30:00	0	4	1	3	0	0	2		08:30:00	1	2	2	0	0	2	3		08:30:00	2	0	2	3	1	1	1		08:30:00	0	0	1	5	1	1	2
08:45:00	2	1	1	4	1	0	1		08:45:00	1	2	2	2	0	3	0		08:45:00	2	0	2	2	0	2	2		08:45:00	0	0	5	2	0	1	2
09:00:00	0	1	2	4	1	0	2		09:00:00	0	3	2	2	3	0	0		09:00:00	1	0	3	3	0	2	1		09:00:00	1	2	2	2	1	0	2
09:15:00	1	1	2	4	2	0	0		09:15:00	2	1	3	1	0	1	3		09:15:00	1	2	1	3	0	2	1		09:15:00	1	2	0	1	2	2	2
09:30:00	2	2	1	4	0	0	1		09:30:00	3	2	1	0	1	0	3		09:30:00	1	0	2	2	0	3	2		09:30:00	1	1	1	1	2	3	1
09:45:00	1	0	3	4	1	1	0		09:45:00	3	1	1	0	3	1	1		09:45:00	1	0	2	2	0	3	2		09:45:00	1	3	1	3	2	1	0
10:00:00	0	2	1	6	0	0	1		10:00:00	3	0	2	1	2	1	1		10:00:00	1	0	2	2	0	3	2		10:00:00	2	3	1	0	2	2	0
10:15:00	1	2	0	6	0	0	1		10:15:00	1	2	2	0	4	0	1		10:15:00	1	0	2	2	0	4	1		10:15:00	2	2	1	0	0	4	1
10:30:00	1	2	1	3	1	2	0		10:30:00	1	1	4	1	2	0	1		10:30:00	1	0	2	2	2	3	0		10:30:00	0	2	1	2	2	2	1
10:45:00	1	2	0	1	4	2	0		10:45:00	2	1	1	4	1	0	1		10:45:00	1	0	1	5	0	3	0		10:45:00	0	2	0	3	1	1	3
11:00:00	2	2	1	1	0	1	3		11:00:00	2	3	0	2	1	0	2		11:00:00	1	0	1	4	2	2	0		11:00:00	0	1	4	0	2	1	2
11:15:00	1	2	3	2	0	1	1		11:15:00	0	4	0	4	0	1	1		11:15:00	1	0	3	4	0	2	0		11:15:00	1	1	1	3	0	3	1
11:30:00	1	3	2	1	2	0	1		11:30:00	0	2	2	1	3	0	2		11:30:00	1	0	1	3	2	1	2		11:30:00	0	1	3	1	1	1	3
11:45:00	1	3	3	0	2	0	1		11:45:00	0	2	2	1	3	0	2		11:45:00	0	1	2	3	1	1	2		11:45:00	0	2	1	0	0	2	5
12:00:00	1	0	5	0	1	2	1		12:00:00	0	2	3	1	1	0	3		12:00:00	1	0	3	2	2	1	1		12:00:00	0	2	2	1	1	2	2
12:15:00	4	3	0	1	0	1	1		12:15:00	2	2	0	1	1	2	2		12:15:00	1	0	2	2	2	1	2		12:15:00	1	0	2	1	2	2	2
12:30:00	4	2	0	1	1	1	1		12:30:00	2	1	2	1	0	4	0		12:30:00	1	0	2	1	1	2	3		12:30:00	1	4	1	0	1	2	1
12:45:00	5	1	0	1	0	0	3		12:45:00	2	1	2	0	1	3	1		12:45:00	1	0	2	0	2	3	2		12:45:00	2	3	1	0	0	3	1
13:00:00	1	3	1	1	0	1	3		13:00:00	2	1	0	0	5	2	0		13:00:00	1	0	3	1	2	0	3		13:00:00	2	2	2	0	0	3	1
13:15:00	4	3	0	0	0	0	3		13:15:00	2	1	0	1	4	1	1		13:15:00	1	0	4	0	2	0	3		13:15:00	0	3	2	1	2	1	1
13:30:00	4	2	1	1	0	2	0		13:30:00	2	1	1	0	5	0	1		13:30:00	1	0	3	0	4	0	2		13:30:00	2	2	2	0	2	0	2
13:45:00	4	0	2	0	0	0	2		13:45:00	2	1	1	0	5	0	1		13:45:00	1	0	3	0	1	1	4		13:45:00	2	3	1	0	0	2	2
14:00:00	5	0	1	1	0	0	2		14:00:00	2	1	1	0	5	0	1		14:00:00	1	1	4	0	1	0	3		14:00:00	2	2	0	1	3	1	1
14:15:00	4	1	2	2	0	0	1		14:15:00	2	1	0	0	6	0	1		14:15:00	1	1	4	0	1	1	2		14:15:00	2	1	3	2	0	2	0
14:30:00	5	2	0	0	1	1	1		14:30:00	4	1	0	1	0	1	3		14:30:00	1	2	3	0	2	0	2		14:30:00	2	3	1	2	0	2	0
14:45:00	5	0	1	1	1	0	2		14:45:00	4	0	0	1	3	0	2		14:45:00	1	3	2	0	2	0	2		14:45:00	2	3	1	2	0	1	1
15:00:00	1	4	1	2	0	0	2		15:00:00	2	2	0	2	0	0	4		15:00:00	1	3	2	0	2	1	1		15:00:00	2	3	0	2	2	0	1
15:15:00	4	2	1	1	1	0	1		15:15:00	3	1	0	1	0	1	4		15:15:00	1	3	2	2	0	1	1		15:15:00	2	2	2	1	1	1	1
15:30:00	4	3	0	1	0	1	1		15:30:00	2	0	2	2	0	0	4		15:30:00	1	3	2	1	1	1	1		15:30:00	3	2	1	1	0	2	1
15:45:00	3	2	3	0	0	1	1		15:45:00	3	0	1	2	1	3	0		15:45:00	1	3	1	2	1	1	1		15:45:00	2	2	1	4	0	1	0
16:00:00	2	3	2	0	2	1	0		16:00:00	4	1	2	0	0	3	0		16:00:00	1	3	1	1	0	2	2		16:00:00	1	1	4	3	1	0	0
16:15:00	0	2	2	3	2	1	0		16:15:00	2	2	3	0	0	3	0		16:15:00	1	3	1	1	0	2	2		16:15:00	3	1	0	1	2	2	1
16:30:00	3	2	0	2	1	2	0		16:30:00	1	3	2	1	0	3	0		16:30:00	1	3	1	1	0	2	2		16:30:00	1	2	1	2	1	1	2
16:45:00	2	3	0	3	1	1	0		16:45:00	1	0	3	2	1	3	0		16:45:00	1	3	1	1	0	2	2		16:45:00	2	1	1	1	2	1	2
17:00:00	1	3	1	2	2	1	1		17:00:00	1	1	4	1	3	0	0		17:00:00	4	1	1	0	1	1	2		17:00:00	2	1	2	1	2	1	1
17:15:00	2	2	0	2	1	2	1		17:15:00	1	2	3	2	2	0	0		17:15:00	4	1	1	0	1	1	2		17:15:00	2	2	1	1	0	3	1
17:30:00	2	2	1	0	2	3	0		17:30:00	2	2	1	3	2	0	0		17:30:00	1	3	2	0	1	1	2		17:30:00	1	2	1	2	2	0	2
17:45:00	1	0	3	1	2	2	1		17:45:00	3	2	0	2	3	0	0		17:45:00	2	1	1	2	1	1	2		17:45:00	1	3	1	3	0	1	1
18:00:00	3	0	2	1	1	3	0		18:00:00	3	3	0	2	2	0	0		18:00:00	2	1	1	2	1	1	2		18:00:00	1	3	2	0	1	2	1
18:15:00	4	0	1	1	1	3	0		18:15:00	4	1	0	2	2	1	0		18:15:00	2	1	1	2	1	1	2		18:15:00	1	3	1	0	1	3	1
18:30:00	3	0	0	3	3	1	0		18:30:00	3	1	3	2	1	0	0		18:30:00	2	1	2	1	1	1	2		18:30:00	2	2	1	2	1	0	2
18:45:00	0	3	0	2	1	1	3		18:45:00	2	1	2	3	2	0	0		18:45:00	2	1	2	1	1	1	2		18:45:00	1	4	1	1	1	0	2
19:00:00	3	2	0	0	0	3	2		19:00:00	4	1	0	4	1	0	0		19:00:00	2	1	2	1	1	1	2		19:00:00	2	3	1	1	1	0	2
19:15:00	1	2	0	3	1	2	1		19:15:00	5	1	2	0	1	1	0		19:15:00	2	1	2	1	1	3	0		19:15:00	2	3	1	1	1	0	2
19:30:00	2	1	1	0	3	1	2		19:30:00	2	3	2	2	1	0	0		19:30:00	2	1	2	1	3	1	0		19:30:00	2	3	1	1	1	0	2
19:45:00	2	2	1	0	1	1	3		19:45:00	2	2	3	3	0	1	0		19:45:00	2	1	2	1	3	1	0		19:45:00	2	2	2	1	1	0	2
20:00:00	2	1	1	0	2	3	1		20:00:00	3	0	4	1	1	1	0		20:00:00	2	1	2	3	1	1	0		20:00:00	2	2	2	1	1	0	2
20:15:00	2	1	1	0	2	3	1		20:15:00	2	1	4	2	0	1	0		20:15:00	2	1	2	3	0	1	1		20:15:00	2	2	2	1	1	0	2
20:30:00	2	1	1	0	2	3	1		20:30:00	4	0	1	1	3	1	0		20:30:00	2	1	2	3	0	1	1		20:30:00	2	2	2	1	1	0	2
20:45:00	2	1	1	0	2	3	1		20:45:00	4	0	2	0	2	1	1		20:45:00	2	1	2	3	0	1	1		20:45:00	2	2	2	1	1	0	2
21:00:00	2	1	1	0	2	3	1		21:00:00	3	0	2	3	1	1	0		21:00:00	2	1	2	3	0	2	0		21:00:00	1	3	2	1	1	0	2
21:15:00	2	1	1	0	2	3	1		21:15:00	5	1	0	1	1	2	0		21:15:00	2	1	2	3	0	2	0		21:15:00	1	3	2	1	1	0	2
21:30:00	2	1	1	0	1	3	2		21:30:00	5	1	0	1	2	1	0		21:30:00	2	1	2	3	0	2	0		21:30:00	1	3	2	1	1	0	2
21:45:00	2	1	1	0	1	3	2		21:45:00	5	1	0	0	2	2	0		21:45:00	2	1	2	3	0	2	0		21:45:00	1	3	2	1	1	0	2
22:00:00	2	1	1	0	1	3	2		22:00:00	5	1	0	0	2	2	0		22:00:00	2	1	2	3	0	2	0		22:00:00	1	3	2	1	1	0	2
22:15:00	2	1	1	0	1	3	2		22:15:00	5	1	0	0	2	2	0		22:15:00	2	1	2	3	0	2	0		22:15:00	1	3	2	1	1	0	2
22:30:00	2	1	1	0	1	3	2		22:30:00	5	1	0	1	2	1	0		22:30:00	2	1	2	3	0	2	0		22:30:00	1	3	2	1	1	0	2
22:45:00	2	1	1	0	1	3	2		22:45:00	5	1	0	1	2	1	0		22:45:00	2	1	2	3	0	2	0		22:45:00	1	3	2	1	1	0	2
23:00:00	2	1	1	0	1	3	2		23:00:00	0	3	3	1	2	1	0		23:00:00	2	1	2	3	0	1	1		23:00:00	1	3	2	1	1	0	2
23:15:00	1	2	1	0	1	3	2		23:15:00	0	3	1	3	2	1	0		23:15:00	2	1	2	3	0	1	1		23:15:00	1	3	2	1	1	0	2
23:30:00	1	2	1	0	1	3	2		23:30:00	1	1	2	3	2	1	0		23:30:00	2	1	2	3	0	2	0		23:30:00	1	3	2	1	1	0	2
23:45:00	3	0	1	0	1	3	2		23:45:00	2	1	2	2	2	1	0		23:45:00	2	1	2	3	0	2	0		23:45:00	1	3	2	1	1	0	2
1900-01-01	3	0	1	1	1	3	1		1900-01-01	1	1	3	2	3	0	0		1900-01-01	2	1	2	3	0	2	0		1900-01-01	1	3	2	1	1	0	2
1900-01-01 00:15:00	3	0	1	1	2	0	3		1900-01-01 00:15:00	1	1	3	2	3	0	0		1900-01-01 00:15:00	2	2	1	3	0	2	0		1900-01-01 00:15:00	1	3	2	1	1	0	2
1900-01-01 00:30:00	3	0	1	1	2	0	3		1900-01-01 00:30:00	1	1	3	2	3	0	0		1900-01-01 00:30:00	2	2	1	3	0	2	0		1900-01-01 00:30:00	1	3	2	1	1	0	2
1900-01-01 00:45:00	3	0	1	1	2	0	3		1900-01-01 00:45:00	1	1	3	2	3	0	0		1900-01-01 00:45:00	2	2	1	3	0	2	0		1900-01-01 00:45:00	1	3	2	1	1	0	2
1900-01-01 01:00:00	2	1	1	1	1	1	3		1900-01-01 01:00:00	1	1	3	2	3	0	0		1900-01-01 01:00:00	2	2	1	3	0	2	0		1900-01-01 01:00:00	1	3	2	1	1	0	2
1900-01-01 01:15:00	2	1	1	1	1	1	3		1900-01-01 01:15:00	1	1	3	2	3	0	0		1900-01-01 01:15:00	2	2	1	3	0	2	0		1900-01-01 01:15:00	1	3	2	1	1	0	2
1900-01-01 01:30:00	0	3	1	1	1	1	3		1900-01-01 01:30:00	1	1	2	2	4	0	0		1900-01-01 01:30:00	2	2	1	3	0	2	0		1900-01-01 01:30:00	1	3	2	1	1	0	2
1900-01-01 01:45:00	1	3	1	1	1	0	3		1900-01-01 01:45:00	1	1	2	2	4	0	0		1900-01-01 01:45:00	2	2	1	3	0	2	0		1900-01-01 01:45:00	1	3	2	1	1	0	2
1900-01-01 02:00:00	1	3	1	0	2	0	3		1900-01-01 02:00:00	1	1	2	2	4	0	0		1900-01-01 02:00:00	2	2	1	3	0	2	0		1900-01-01 02:00:00	1	3	2	1	1	0	2
1900-01-01 02:15:00	1	3	1	0	2	0	3		1900-01-01 02:15:00	1	1	1	4	2	0	1		1900-01-01 02:15:00	2	2	1	3	0	2	0		1900-01-01 02:15:00	1	3	2	1	1	0	2
1900-01-01 02:30:00	1	2	2	0	1	0	4		1900-01-01 02:30:00	1	1	1	4	2	0	1		1900-01-01 02:30:00	2	2	1	3	0	2	0		1900-01-01 02:30:00	1	3	2	1	1	0	2
1900-01-01 02:45:00	1	2	2	0	1	0	4		1900-01-01 02:45:00	1	1	1	4	2	0	1		1900-01-01 02:45:00	2	2	1	3	0	2	0		1900-01-01 02:45:00	1	3	2	1	1	0	2
1900-01-01 03:00:00	1	2	2	0	1	0	4		1900-01-01 03:00:00	1	1	1	4	2	0	1		1900-01-01 03:00:00	2	2	1	3	0	2	0		1900-01-01 03:00:00	1	3	2	1	1	0	2
1900-01-01 03:15:00	1	2	2	0	1	0	4		1900-01-01 03:15:00	1	1	1	4	2	0	1		1900-01-01 03:15:00	2	2	1	3	0	2	0		1900-01-01 03:15:00	1	3	2	1	1	0	2
1900-01-01 03:30:00	1	2	2	0	1	2	2		1900-01-01 03:30:00	1	1	1	4	2	0	1		1900-01-01 03:30:00	2	2	1	3	0	2	0		1900-01-01 03:30:00	1	3	2	1	1	0	2
1900-01-01 03:45:00	1	2	2	0	1	1	3		1900-01-01 03:45:00	1	1	1	4	2	0	1		1900-01-01 03:45:00	2	2	1	3	0	2	0		1900-01-01 03:45:00	1	3	2	1	1	0	2
1900-01-01 04:00:00	1	2	2	0	1	1	3		1900-01-01 04:00:00	1	1	1	4	2	0	1		1900-01-01 04:00:00	2	2	1	3	0	2	0		1900-01-01 04:00:00	1	3	2	1	1	0	2
1900-01-01 04:15:00	1	2	2	0	1	1	3		1900-01-01 04:15:00	1	1	1	4	2	0	1		1900-01-01 04:15:00	2	2	1	3	0	2	0		1900-01-01 04:15:00	1	3	2	1	1	0	2
1900-01-01 04:30:00	1	2	2	0	1	1	3		1900-01-01 04:30:00	1	1	1	4	2	0	1		1900-01-01 04:30:00	2	2	1	3	0	2	0		1900-01-01 04:30:00	2	2	2	1	1	0	2
1900-01-01 04:45:00	1	2	2	0	1	1	3		1900-01-01 04:45:00	1	1	1	4	2	0	1		1900-01-01 04:45:00	2	2	1	3	0	2	0		1900-01-01 04:45:00	1	3	2	1	1	0	2
1900-01-01 05:00:00	1	2	2	0	1	2	2		1900-01-01 05:00:00	1	2	0	4	2	0	1		1900-01-01 05:00:00	2	2	1	3	0	2	0		1900-01-01 05:00:00	1	3	2	1	1	0	2
1900-01-01 05:15:00	1	2	2	1	1	2	1		1900-01-01 05:15:00	1	2	0	4	2	0	1		1900-01-01 05:15:00	2	2	1	3	0	2	0		1900-01-01 05:15:00	2	2	2	1	1	0	2
1900-01-01 05:30:00	1	2	2	1	1	3	0		1900-01-01 05:30:00	1	2	0	4	2	0	1		1900-01-01 05:30:00	2	2	1	3	0	2	0		1900-01-01 05:30:00	2	2	2	1	1	0	2
1900-01-01 05:45:00	1	2	2	1	1	3	0		1900-01-01 05:45:00	1	2	0	4	2	0	1		1900-01-01 05:45:00	2	2	1	3	0	2	0		1900-01-01 05:45:00	2	2	2	1	1	0	2
1900-01-01 06:00:00	1	2	2	1	1	3	0		1900-01-01 06:00:00	1	2	0	4	2	0	1		1900-01-01 06:00:00	2	2	1	3	0	2	0		1900-01-01 06:00:00	0	4	2	1	1	0	2
1900-01-01 06:15:00	1	2	2	0	2	3	0		1900-01-01 06:15:00	1	2	0	4	2	0	1		1900-01-01 06:15:00	2	2	1	3	0	2	0		1900-01-01 06:15:00	0	4	2	1	1	0	2
1900-01-01 06:30:00	1	1	2	0	2	2	2		1900-01-01 06:30:00	1	2	0	4	2	0	1		1900-01-01 06:30:00	2	2	1	3	0	2	0		1900-01-01 06:30:00	0	4	2	1	2	0	1
1900-01-01 06:45:00	1	1	2	0	2	3	1		1900-01-01 06:45:00	1	2	0	4	2	0	1		1900-01-01 06:45:00	2	2	1	3	0	2	0		1900-01-01 06:45:00	0	3	3	1	2	0	1
1900-01-01 07:00:00	1	1	2	1	2	2	1		1900-01-01 07:00:00	1	2	0	4	2	0	1		1900-01-01 07:00:00	2	2	1	3	0	2	0		1900-01-01 07:00:00	0	3	2	2	2	1	0
1900-01-01 07:15:00	1	1	2	1	2	0	3		1900-01-01 07:15:00	1	2	0	4	2	0	1		1900-01-01 07:15:00	2	2	1	3	0	2	0		1900-01-01 07:15:00	0	3	2	1	2	1	1
1900-01-01 07:30:00	1	4	0	0	2	2	1		1900-01-01 07:30:00	1	2	2	2	2	0	1		1900-01-01 07:30:00	2	2	1	1	0	2	2		1900-01-01 07:30:00	0	3	0	3	2	0	2
1900-01-01 07:45:00	0	4	0	2	2	1	1		1900-01-01 07:45:00	3	0	0	4	1	0	2		1900-01-01 07:45:00	2	3	0	0	2	1	2		1900-01-01 07:45:00	1	0	1	0	3	3	2
1900-01-01 08:00:00	0	3	0	2	4	1	0		1900-01-01 08:00:00	2	1	2	2	1	2	0		1900-01-01 08:00:00	4	2	0	0	0	2	2		1900-01-01 08:00:00	0	1	1	2	2	3	1
1900-01-01 08:15:00	1	2	0	1	2	2	2		1900-01-01 08:15:00	3	0	1	2	3	1	0		1900-01-01 08:15:00	4	2	0	0	1	1	2		1900-01-01 08:15:00	1	2	3	1	0	2	2
1900-01-01 08:30:00	0	1	1	0	2	6	0		1900-01-01 08:30:00	2	0	1	3	2	1	1		1900-01-01 08:30:00	3	1	0	0	3	2	1		1900-01-01 08:30:00	2	3	1	0	0	1	3
1900-01-01 08:45:00	0	2	0	2	0	4	2		1900-01-01 08:45:00	2	1	1	3	1	0	2		1900-01-01 08:45:00	1	2	1	1	2	2	1		1900-01-01 08:45:00	2	1	1	1	2	3	0
1900-01-01 09:00:00	1	2	2	0	2	2	1		1900-01-01 09:00:00	4	1	2	1	0	2	0		1900-01-01 09:00:00	2	2	0	3	0	1	2		1900-01-01 09:00:00	2	1	2	1	1	0	3
1900-01-01 09:15:00	0	2	2	1	1	0	4		1900-01-01 09:15:00	0	4	2	1	0	2	1		1900-01-01 09:15:00	0	2	2	2	1	2	1		1900-01-01 09:15:00	1	1	1	3	1	1	2
1900-01-01 09:30:00	0	2	2	2	2	1	1		1900-01-01 09:30:00	2	0	2	2	1	1	2		1900-01-01 09:30:00	2	2	1	1	0	2	2		1900-01-01 09:30:00	2	2	0	1	1	2	2
1900-01-01 09:45:00	0	3	0	2	3	1	1		1900-01-01 09:45:00	1	3	2	3	0	0	1		1900-01-01 09:45:00	1	1	2	1	1	2	2		1900-01-01 09:45:00	1	1	3	1	1	2	1
1900-01-01 10:00:00	0	3	1	1	2	0	4		1900-01-01 10:00:00	2	1	3	1	1	1	1		1900-01-01 10:00:00	0	1	4	1	1	2	1		1900-01-01 10:00:00	0	1	2	1	2	2	2
1900-01-01 10:15:00	0	1	3	2	1	2	1		1900-01-01 10:15:00	2	0	6	1	0	0	1		1900-01-01 10:15:00	2	1	4	1	0	1	1		1900-01-01 10:15:00	0	1	1	2	2	3	1
1900-01-01 10:30:00	0	3	1	1	1	0	4		1900-01-01 10:30:00	0	6	1	0	1	1	1		1900-01-01 10:30:00	0	3	1	3	2	0	1		1900-01-01 10:30:00	0	1	1	3	3	2	0
1900-01-01 10:45:00	1	2	0	1	2	1	3		1900-01-01 10:45:00	1	4	2	1	1	0	1		1900-01-01 10:45:00	3	0	1	2	2	1	1		1900-01-01 10:45:00	1	2	2	0	1	1	3
1900-01-01 11:00:00	0	5	0	0	0	3	2		1900-01-01 11:00:00	1	4	2	1	0	1	1		1900-01-01 11:00:00	3	0	0	1	3	2	1		1900-01-01 11:00:00	1	1	3	0	3	0	2
1900-01-01 11:15:00	2	2	0	1	2	2	1		1900-01-01 11:15:00	2	5	1	1	0	0	1		1900-01-01 11:15:00	3	0	0	3	1	2	1		1900-01-01 11:15:00	0	2	3	1	1	1	2
1900-01-01 11:30:00	1	1	2	2	2	1	1		1900-01-01 11:30:00	4	2	0	2	1	1	0		1900-01-01 11:30:00	3	0	1	4	0	1	1		1900-01-01 11:30:00	0	1	1	0	2	0	6
1900-01-01 11:45:00	1	1	1	3	1	0	3		1900-01-01 11:45:00	2	2	1	4	0	1	0		1900-01-01 11:45:00	2	0	3	0	1	2	2		1900-01-01 11:45:00	0	1	0	1	2	4	2
1900-01-01 12:00:00	1	1	1	2	1	1	3		1900-01-01 12:00:00	2	0	2	3	3	0	0		1900-01-01 12:00:00	3	0	1	1	1	2	2		1900-01-01 12:00:00	0	1	1	2	3	0	3
1900-01-01 12:15:00	1	2	1	2	3	0	1		1900-01-01 12:15:00	4	0	2	3	0	0	1		1900-01-01 12:15:00	3	0	1	1	1	2	2		1900-01-01 12:15:00	2	3	2	1	0	2	0
1900-01-01 12:30:00	1	1	2	2	2	1	1		1900-01-01 12:30:00	1	3	4	3	0	0	0		1900-01-01 12:30:00	3	0	1	1	2	2	1		1900-01-01 12:30:00	2	3	1	0	2	1	1
1900-01-01 12:45:00	1	2	1	2	1	1	2		1900-01-01 12:45:00	0	6	1	3	0	0	0		1900-01-01 12:45:00	3	0	1	2	1	1	2		1900-01-01 12:45:00	2	1	1	2	3	1	0
1900-01-01 13:00:00	1	1	3	1	1	1	2		1900-01-01 13:00:00	0	7	0	3	0	0	0		1900-01-01 13:00:00	3	0	1	2	1	1	2		1900-01-01 13:00:00	0	2	3	0	1	4	0
1900-01-01 13:15:00	1	2	1	0	1	2	3		1900-01-01 13:15:00	0	8	0	0	1	1	0		1900-01-01 13:15:00	3	0	1	2	1	2	1		1900-01-01 13:15:00	2	2	0	1	2	1	2
1900-01-01 13:30:00	3	2	0	0	2	1	2		1900-01-01 13:30:00	6	2	0	0	1	1	0		1900-01-01 13:30:00	3	0	1	2	1	1	2		1900-01-01 13:30:00	1	2	2	0	2	1	2
1900-01-01 13:45:00	2	0	3	0	1	2	2		1900-01-01 13:45:00	3	1	0	4	1	1	0		1900-01-01 13:45:00	3	0	1	2	1	2	1		1900-01-01 13:45:00	1	1	2	2	2	1	1
1900-01-01 14:00:00	2	2	2	0	1	1	2		1900-01-01 14:00:00	0	4	1	3	0	1	1		1900-01-01 14:00:00	3	0	3	0	2	1	1		1900-01-01 14:00:00	1	2	1	1	3	0	2
1900-01-01 14:15:00	1	2	1	2	0	1	3		1900-01-01 14:15:00	1	4	1	1	1	1	1		1900-01-01 14:15:00	3	2	0	0	1	3	1		1900-01-01 14:15:00	2	0	1	3	0	2	2
1900-01-01 14:30:00	2	1	1	0	1	1	4		1900-01-01 14:30:00	1	3	1	3	2	0	0		1900-01-01 14:30:00	3	2	0	0	1	2	2		1900-01-01 14:30:00	0	1	3	2	0	3	1
1900-01-01 14:45:00	2	1	0	1	1	3	2		1900-01-01 14:45:00	3	1	2	1	2	1	0		1900-01-01 14:45:00	3	2	0	0	0	3	2		1900-01-01 14:45:00	2	1	1	1	2	1	2
1900-01-01 15:00:00	1	2	1	0	3	1	2		1900-01-01 15:00:00	5	0	2	1	2	0	0		1900-01-01 15:00:00	1	3	2	0	0	4	1		1900-01-01 15:00:00	1	2	1	1	4	0	1
1900-01-01 15:15:00	1	1	0	1	3	2	2		1900-01-01 15:15:00	1	2	4	2	1	0	0		1900-01-01 15:15:00	3	2	0	0	0	4	1		1900-01-01 15:15:00	0	3	1	2	0	3	1
1900-01-01 15:30:00	1	1	0	1	0	3	4		1900-01-01 15:30:00	1	2	5	2	0	0	0		1900-01-01 15:30:00	4	0	1	2	1	1	1		1900-01-01 15:30:00	2	1	1	2	1	1	2
1900-01-01 15:45:00	1	1	2	1	3	0	2		1900-01-01 15:45:00	1	2	4	3	0	0	0		1900-01-01 15:45:00	4	0	1	1	2	1	1		1900-01-01 15:45:00	1	3	1	0	2	0	3
1900-01-01 16:00:00	1	1	1	0	4	2	1		1900-01-01 16:00:00	2	2	3	0	0	0	1		1900-01-01 16:00:00	3	0	1	1	2	3	0		1900-01-01 16:00:00	2	3	2	0	1	0	2
1900-01-01 16:15:00	1	1	0	3	2	1	2		1900-01-01 16:15:00	2	2	3	3	0	0	0		1900-01-01 16:15:00	3	0	1	3	2	1	0		1900-01-01 16:15:00	2	4	1	0	0	1	2
1900-01-01 16:30:00	1	1	0	0	1	2	5		1900-01-01 16:30:00	2	3	1	2	1	1	0		1900-01-01 16:30:00	3	1	1	2	2	0	1		1900-01-01 16:30:00	2	4	2	0	0	0	2
1900-01-01 16:45:00	2	2	0	1	2	2	1		1900-01-01 16:45:00	3	2	1	1	2	0	1		1900-01-01 16:45:00	3	2	0	2	2	1	0		1900-01-01 16:45:00	0	5	3	0	0	0	2
1900-01-01 17:00:00	1	2	0	1	2	2	2		1900-01-01 17:00:00	4	0	1	2	2	0	1		For the camera issue,the film stopped									1900-01-01 17:00:00	2	4	0	0	1	1	2
1900-01-01 17:15:00	1	2	0	1	2	1	3		1900-01-01 17:15:00	4	0	1	2	2	0	1											1900-01-01 17:15:00	0	2	3	1	1	1	2
1900-01-01 17:30:00	1	2	1	1	0	3	2		1900-01-01 17:30:00	4	0	1	2	2	0	1											1900-01-01 17:30:00	2	0	3	2	0	1	2
1900-01-01 17:45:00	1	2	1	1	1	2	2		1900-01-01 17:45:00	4	0	1	2	2	0	1											1900-01-01 17:45:00	3	2	0	1	1	3	0
1900-01-01 18:00:00	1	1	0	2	2	0	4		1900-01-01 18:00:00	4	0	1	2	2	0	1											1900-01-01 18:00:00	1	0	4	2	0	2	1
1900-01-01 18:15:00	1	2	3	0	1	1	2		1900-01-01 18:15:00	4	0	1	2	2	0	1											1900-01-01 18:15:00	1	1	1	1	3	1	2
1900-01-01 18:30:00	0	2	2	1	2	2	1		1900-01-01 18:30:00	4	0	1	2	2	0	1											1900-01-01 18:30:00	3	2	1	1	1	1	1
1900-01-01 18:45:00	0	3	1	1	2	1	2		1900-01-01 18:45:00	4	0	1	2	2	0	1											1900-01-01 18:45:00	2	3	1	1	1	1	1
1900-01-01 19:00:00	0	3	2	2	0	1	2		1900-01-01 19:00:00	4	0	1	2	2	0	1											1900-01-01 19:00:00	3	2	1	1	1	1	1

## Sheet: IN-G
IN-G-1	Chamber 1	Chamber 2	Chamber 3	Chamber 4	Chamber 5	Chamber 6	Chamber 7		IN-G-2	Chamber 1	Chamber 2	Chamber 3	Chamber 4	Chamber 5	Chamber 6	Chamber 7		IN-G-3	Chamber 1	Chamber 2	Chamber 3	Chamber 4	Chamber 5	Chamber 6	Chamber 7		IN-G-4	Chamber 1	Chamber 2	Chamber 3	Chamber 4	Chamber 5	Chamber 6	Chamber 7
07:00:00	0	0	0	10	0	0	0		07:00:00	0	0	0	10	0	0	0		07:00:00	0	0	0	10	0	0	0		07:00:00	0	0	0	10	0	0	0
07:15:00	1	0	2	7	0	0	0		07:15:00	0	2	3	4	0	0	1		07:15:00	1	0	2	1	6	0	0		07:15:00	0	2	1	3	0	4	0
07:30:00	1	2	0	7	0	0	0		07:30:00	0	2	2	5	0	0	1		07:30:00	0	1	0	2	6	1	0		07:30:00	2	1	0	3	1	3	0
07:45:00	1	1	0	8	0	0	0		07:45:00	2	2	2	2	1	0	1		07:45:00	0	1	0	2	4	2	1		07:45:00	3	2	0	2	2	0	1
08:00:00	1	1	0	8	0	0	0		08:00:00	1	1	3	4	0	0	1		08:00:00	0	1	0	4	0	2	3		08:00:00	3	2	0	2	1	1	1
08:15:00	1	1	0	8	0	0	0		08:15:00	0	2	4	3	0	0	1		08:15:00	0	0	0	3	1	0	6		08:15:00	2	1	1	2	1	1	2
08:30:00	1	1	0	4	4	0	0		08:30:00	3	1	1	4	0	0	1		08:30:00	0	0	0	3	1	0	6		08:30:00	3	1	0	3	1	1	1
08:45:00	2	0	0	6	2	0	0		08:45:00	4	0	1	2	1	0	2		08:45:00	1	0	0	3	0	0	6		08:45:00	3	2	0	4	0	0	1
09:00:00	2	0	1	7	0	0	0		09:00:00	3	2	1	2	1	0	1		09:00:00	1	0	0	2	0	0	7		09:00:00	4	1	0	4	0	0	1
09:15:00	1	1	0	8	0	0	0		09:15:00	3	3	0	2	1	0	1		09:15:00	1	0	0	3	1	0	5		09:15:00	3	2	1	2	1	0	1
09:30:00	1	0	1	8	0	0	0		09:30:00	2	2	2	2	1	0	1		09:30:00	1	0	0	4	0	0	5		09:30:00	4	2	0	1	0	1	2
09:45:00	2	0	1	7	0	0	0		09:45:00	2	3	2	2	0	0	1		09:45:00	1	0	0	4	1	0	4		09:45:00	4	2	0	2	0	0	2
10:00:00	2	0	1	7	0	0	0		10:00:00	3	4	0	2	0	0	1		10:00:00	1	0	0	5	0	0	4		10:00:00	4	2	0	2	0	0	2
10:15:00	2	1	0	3	4	0	0		10:15:00	3	3	0	3	0	0	1		10:15:00	1	0	0	5	0	0	4		10:15:00	6	0	0	2	0	0	2
10:30:00	1	2	0	1	6	0	0		10:30:00	3	2	1	3	0	0	1		10:30:00	1	0	0	4	1	1	3		10:30:00	5	1	0	2	0	0	2
10:45:00	1	2	0	7	0	0	0		10:45:00	5	0	0	4	0	0	1		10:45:00	1	0	0	4	1	1	3		10:45:00	6	0	0	1	1	0	2
11:00:00	2	2	0	6	0	0	0		11:00:00	4	1	0	1	1	2	1		11:00:00	1	0	0	4	2	0	3		11:00:00	5	1	0	0	2	1	1
11:15:00	1	2	1	6	0	0	0		11:15:00	5	0	0	1	1	2	1		11:15:00	1	0	0	5	0	0	4		11:15:00	5	0	1	0	1	1	2
11:30:00	2	0	1	6	1	0	0		11:30:00	5	1	0	1	0	2	1		11:30:00	1	0	0	3	2	1	3		11:30:00	6	1	0	0	0	1	2
11:45:00	2	1	0	7	0	0	0		11:45:00	6	0	0	1	0	2	1		11:45:00	1	0	0	2	2	1	4		11:45:00	6	1	0	0	0	1	2
12:00:00	1	2	0	7	0	0	0		12:00:00	6	0	0	1	0	1	2		12:00:00	1	0	0	3	0	2	4		12:00:00	6	1	0	0	0	1	2
12:15:00	1	2	0	7	0	0	0		12:15:00	6	0	0	2	0	0	2		12:15:00	1	0	0	3	0	3	3		12:15:00	6	1	0	0	0	1	2
12:30:00	1	3	0	5	1	0	0		12:30:00	5	0	0	2	0	1	2		12:30:00	1	0	0	3	0	2	4		12:30:00	5	2	0	0	1	0	2
12:45:00	2	3	0	0	4	0	1		12:45:00	5	1	0	2	0	1	1		12:45:00	1	0	0	3	0	2	4		12:45:00	6	1	0	0	1	0	2
13:00:00	3	3	0	0	1	3	0		13:00:00	5	0	0	2	0	1	2		13:00:00	1	0	0	3	0	2	4		13:00:00	6	1	0	0	1	0	2
13:15:00	2	4	0	0	1	3	0		13:15:00	4	1	0	2	0	1	2		13:15:00	1	0	0	3	0	2	4		13:15:00	6	1	0	0	0	1	2
13:30:00	2	4	0	0	1	3	0		13:30:00	4	1	0	2	0	1	2		13:30:00	1	0	0	5	0	0	4		13:30:00	6	1	0	0	0	1	2
13:45:00	1	6	0	0	0	3	0		13:45:00	4	1	0	2	0	1	2		13:45:00	1	0	0	5	0	1	3		13:45:00	6	1	0	0	0	1	2
14:00:00	4	3	0	0	0	3	0		14:00:00	4	1	0	3	0	0	2		14:00:00	1	0	0	3	2	1	3		14:00:00	5	1	1	0	0	1	2
14:15:00	2	5	0	0	0	3	0		14:15:00	2	3	0	3	0	0	2		14:15:00	1	0	1	4	0	0	4		14:15:00	4	2	0	1	1	0	2
14:30:00	3	4	0	0	0	0	3		14:30:00	4	1	0	3	0	0	2		14:30:00	1	0	0	6	0	2	1		14:30:00	6	0	0	1	1	0	2
14:45:00	3	4	0	0	0	1	2		14:45:00	3	2	0	2	1	0	2		14:45:00	2	0	0	5	0	2	1		14:45:00	6	0	0	1	1	0	2
15:00:00	2	5	0	0	0	0	3		15:00:00	3	1	0	1	1	2	2		15:00:00	2	0	1	3	0	2	2		15:00:00	6	0	0	1	1	0	2
15:15:00	2	5	0	0	0	0	3		15:15:00	5	1	0	1	0	3	0		15:15:00	2	0	1	5	0	2	0		15:15:00	6	0	0	1	1	0	2
15:30:00	1	5	0	1	0	0	3		15:30:00	4	2	0	1	0	3	0		15:30:00	2	0	0	3	1	2	2		15:30:00	6	0	0	1	0	0	3
15:45:00	5	0	1	1	0	0	3		15:45:00	5	1	0	1	0	3	0		15:45:00	3	0	0	3	0	1	3		15:45:00	5	0	0	2	0	0	3
16:00:00	3	2	0	2	0	0	3		16:00:00	5	1	0	1	0	3	0		16:00:00	3	0	0	3	0	2	2		16:00:00	5	0	0	2	0	0	3
16:15:00	4	1	0	2	0	0	3		16:15:00	5	1	0	1	0	0	3		16:15:00	3	0	0	3	0	1	3		16:15:00	5	0	0	2	0	0	3
16:30:00	5	0	0	2	0	0	3		16:30:00	3	2	0	2	0	1	2		16:30:00	3	0	1	2	0	2	2		16:30:00	5	0	0	2	0	0	3
16:45:00	3	2	0	2	0	0	3		16:45:00	4	0	1	2	0	1	2		16:45:00	3	0	0	3	0	1	3		16:45:00	5	0	0	2	0	0	3
17:00:00	2	3	0	2	0	0	3		17:00:00	4	0	1	2	0	1	2		17:00:00	4	0	0	2	0	2	2		17:00:00	5	0	0	2	0	0	3
17:15:00	2	3	0	2	0	1	2		17:15:00	4	0	0	3	0	1	2		17:15:00	4	0	0	2	0	1	3		17:15:00	5	0	0	2	0	0	3
17:30:00	2	3	1	0	1	1	2		17:30:00	4	0	0	3	0	1	2		17:30:00	5	0	0	2	0	1	2		17:30:00	2	2	1	2	0	0	3
17:45:00	2	3	1	1	0	3	0		17:45:00	3	1	0	3	0	1	2		17:45:00	5	0	0	2	0	1	2		17:45:00	2	4	0	2	0	0	3
18:00:00	4	0	2	2	0	2	0		18:00:00	4	1	0	3	0	2	0		18:00:00	5	0	0	2	0	2	1		18:00:00	3	1	1	2	0	0	3
18:15:00	1	1	1	3	3	1	0		18:15:00	4	1	0	1	0	2	2		18:15:00	5	0	0	2	1	1	1		18:15:00	3	0	0	5	0	0	2
18:30:00	0	2	1	0	0	4	3		18:30:00	6	0	0	1	0	1	2		18:30:00	5	0	0	2	1	0	2		18:30:00	2	1	2	2	0	0	3
18:45:00	2	1	0	0	1	1	5		18:45:00	6	0	0	1	0	0	3		18:45:00	5	0	0	2	1	0	2		18:45:00	3	0	0	4	0	0	3
19:00:00	2	1	0	0	1	1	5		19:00:00	3	3	0	1	0	1	2		19:00:00	5	0	0	2	1	0	2		19:00:00	3	0	0	4	0	0	3
19:15:00	2	0	0	1	0	2	5		19:15:00	3	3	0	2	1	0	1		19:15:00	5	0	0	2	1	0	2		19:15:00	2	1	0	4	0	0	3
19:30:00	2	0	0	1	0	2	5		19:30:00	4	0	1	1	1	2	1		19:30:00	5	0	0	2	1	0	2		19:30:00	3	0	0	4	0	0	3
19:45:00	2	0	0	1	0	2	5		19:45:00	4	0	1	1	0	2	2		19:45:00	5	0	0	2	1	0	2		19:45:00	3	0	0	4	0	0	3
20:00:00	2	0	0	1	1	0	6		20:00:00	5	0	0	1	0	2	2		20:00:00	5	0	0	2	0	0	3		20:00:00	2	1	0	4	0	0	3
20:15:00	2	0	0	1	1	2	4		20:15:00	3	2	0	1	0	2	2		20:15:00	5	0	0	2	0	0	3		20:15:00	3	0	0	4	0	0	3
20:30:00	2	0	0	2	1	1	4		20:30:00	4	1	0	1	0	2	2		20:30:00	5	0	0	2	0	0	3		20:30:00	2	0	0	5	0	0	3
20:45:00	2	0	0	2	2	2	2		20:45:00	4	0	1	1	0	1	3		20:45:00	5	0	0	1	1	0	3		20:45:00	3	0	1	4	0	0	2
21:00:00	1	1	0	2	2	2	2		21:00:00	3	0	2	1	0	1	3		21:00:00	5	0	0	2	0	0	3		21:00:00	2	1	0	5	0	0	2
21:15:00	1	0	0	3	3	0	3		21:15:00	3	0	2	1	0	1	3		21:15:00	5	0	0	2	0	0	3		21:15:00	1	2	0	5	0	0	2
21:30:00	1	0	0	3	3	0	3		21:30:00	3	0	2	1	0	1	3		21:30:00	5	0	0	1	1	0	3		21:30:00	1	2	0	5	0	1	1
21:45:00	1	0	0	3	3	0	3		21:45:00	3	0	2	1	0	1	3		21:45:00	5	0	0	1	1	0	3		21:45:00	1	2	0	5	0	1	1
22:00:00	1	0	0	3	3	0	3		22:00:00	3	0	2	1	0	1	3		22:00:00	5	0	1	1	1	0	2		22:00:00	1	2	0	5	0	1	1
22:15:00	1	0	0	3	3	0	3		22:15:00	3	0	2	1	1	1	2		22:15:00	5	0	1	1	1	0	2		22:15:00	1	2	0	5	0	0	2
22:30:00	1	0	0	3	3	0	3		22:30:00	2	0	2	2	1	1	2		22:30:00	5	0	1	1	1	0	2		22:30:00	2	1	0	5	0	0	2
22:45:00	1	0	0	3	3	0	3		22:45:00	2	0	2	1	0	1	4		22:45:00	5	1	0	1	1	0	2		22:45:00	1	2	0	5	0	0	2
23:00:00	1	0	0	3	3	0	3		23:00:00	2	0	2	1	0	2	3		23:00:00	5	0	1	1	1	0	2		23:00:00	1	2	0	5	0	1	1
23:15:00	1	0	0	3	3	0	3		23:15:00	2	0	1	2	0	2	3		23:15:00	5	0	0	2	0	0	3		23:15:00	2	0	1	5	0	0	2
23:30:00	1	0	0	2	0	4	3		23:30:00	2	0	1	2	0	3	2		23:30:00	5	0	0	2	0	1	2		23:30:00	2	0	1	5	0	0	2
23:45:00	1	0	0	3	0	4	2		23:45:00	2	0	1	2	0	4	1		23:45:00	5	0	0	2	0	0	3		23:45:00	2	0	1	5	0	0	2
1900-01-01	1	0	0	3	0	4	2		1900-01-01	2	0	1	2	0	3	2		1900-01-01	5	0	0	2	0	0	3		1900-01-01	2	0	1	5	0	0	2
1900-01-01 00:15:00	1	0	0	3	0	4	2		1900-01-01 00:15:00	2	0	0	3	1	0	4		1900-01-01 00:15:00	5	0	0	2	0	0	3		1900-01-01 00:15:00	2	1	0	5	0	0	2
1900-01-01 00:30:00	1	0	0	3	0	2	4		1900-01-01 00:30:00	1	0	1	3	0	0	5		1900-01-01 00:30:00	5	0	0	2	0	0	3		1900-01-01 00:30:00	2	1	0	5	0	0	2
1900-01-01 00:45:00	1	0	0	3	0	0	6		1900-01-01 00:45:00	1	0	0	4	0	1	4		1900-01-01 00:45:00	5	0	0	2	0	0	3		1900-01-01 00:45:00	2	1	0	5	0	0	2
1900-01-01 01:00:00	1	0	0	3	0	2	4		1900-01-01 01:00:00	1	0	2	2	0	1	4		1900-01-01 01:00:00	5	0	0	2	0	0	3		1900-01-01 01:00:00	2	1	0	2	1	2	2
1900-01-01 01:15:00	1	0	0	3	0	2	4		1900-01-01 01:15:00	1	0	1	3	0	1	4		1900-01-01 01:15:00	5	0	0	2	0	0	3		1900-01-01 01:15:00	2	1	0	2	1	0	4
1900-01-01 01:30:00	1	0	0	2	0	2	5		1900-01-01 01:30:00	1	0	1	1	2	1	4		1900-01-01 01:30:00	5	0	0	2	0	0	3		1900-01-01 01:30:00	2	1	0	1	2	0	4
1900-01-01 01:45:00	1	0	0	3	0	2	4		1900-01-01 01:45:00	1	1	0	3	0	1	4		1900-01-01 01:45:00	5	0	0	2	0	0	3		1900-01-01 01:45:00	2	0	0	2	2	0	4
1900-01-01 02:00:00	1	0	0	3	0	2	4		1900-01-01 02:00:00	1	0	1	3	0	0	5		1900-01-01 02:00:00	5	0	0	2	0	0	3		1900-01-01 02:00:00	2	0	0	2	2	0	4
1900-01-01 02:15:00	1	0	0	3	0	3	3		1900-01-01 02:15:00	1	0	1	3	0	0	5		1900-01-01 02:15:00	5	0	0	2	0	0	3		1900-01-01 02:15:00	2	0	0	1	2	0	5
1900-01-01 02:30:00	1	0	0	3	0	3	3		1900-01-01 02:30:00	1	0	1	3	0	0	5		1900-01-01 02:30:00	3	2	0	2	0	0	3		1900-01-01 02:30:00	2	0	0	1	2	0	5
1900-01-01 02:45:00	1	0	0	3	0	2	4		1900-01-01 02:45:00	1	0	1	3	0	0	5		1900-01-01 02:45:00	4	1	0	2	0	0	3		1900-01-01 02:45:00	2	0	0	3	0	0	5
1900-01-01 03:00:00	1	0	0	3	0	2	4		1900-01-01 03:00:00	1	0	1	4	0	0	4		1900-01-01 03:00:00	4	0	1	2	0	0	3		1900-01-01 03:00:00	2	0	0	2	2	0	4
1900-01-01 03:15:00	1	0	0	3	0	2	4		1900-01-01 03:15:00	1	0	1	3	1	0	4		1900-01-01 03:15:00	4	1	0	2	0	0	3		1900-01-01 03:15:00	2	0	0	4	0	0	4
1900-01-01 03:30:00	1	0	0	3	0	2	4		1900-01-01 03:30:00	1	0	0	3	0	1	5		1900-01-01 03:30:00	4	1	0	2	0	0	3		1900-01-01 03:30:00	2	0	0	4	0	0	4
1900-01-01 03:45:00	1	0	0	3	0	2	4		1900-01-01 03:45:00	0	1	0	3	0	1	5		1900-01-01 03:45:00	4	1	0	2	0	0	3		1900-01-01 03:45:00	2	0	0	4	0	0	4
1900-01-01 04:00:00	1	0	0	3	0	2	4		1900-01-01 04:00:00	2	0	0	3	0	0	5		1900-01-01 04:00:00	4	1	0	2	0	0	3		1900-01-01 04:00:00	1	1	0	4	0	0	4
1900-01-01 04:15:00	1	0	0	3	0	2	4		1900-01-01 04:15:00	2	0	0	3	0	0	5		1900-01-01 04:15:00	4	1	0	2	0	0	3		1900-01-01 04:15:00	1	1	0	4	0	0	4
1900-01-01 04:30:00	1	0	0	3	0	2	4		1900-01-01 04:30:00	1	1	0	4	0	0	4		1900-01-01 04:30:00	4	1	0	2	0	0	3		1900-01-01 04:30:00	2	1	1	1	0	1	4
1900-01-01 04:45:00	1	0	0	3	0	2	4		1900-01-01 04:45:00	1	1	0	4	0	0	4		1900-01-01 04:45:00	2	2	1	2	0	0	3		1900-01-01 04:45:00	2	1	1	1	0	0	5
1900-01-01 05:00:00	1	0	0	3	0	2	4		1900-01-01 05:00:00	1	1	0	4	0	0	4		1900-01-01 05:00:00	2	2	1	2	0	0	3		1900-01-01 05:00:00	2	1	1	1	0	0	5
1900-01-01 05:15:00	1	0	0	3	0	2	4		1900-01-01 05:15:00	1	0	1	4	0	0	4		1900-01-01 05:15:00	2	3	0	2	0	0	3		1900-01-01 05:15:00	2	1	1	1	0	0	5
1900-01-01 05:30:00	1	0	0	2	1	2	4		1900-01-01 05:30:00	1	0	1	3	1	0	4		1900-01-01 05:30:00	2	3	0	2	0	0	3		1900-01-01 05:30:00	2	1	1	1	0	0	5
1900-01-01 05:45:00	1	0	0	1	2	2	4		1900-01-01 05:45:00	1	0	1	3	1	0	4		1900-01-01 05:45:00	2	3	0	2	0	0	3		1900-01-01 05:45:00	2	1	1	1	0	0	5
1900-01-01 06:00:00	1	0	0	1	1	3	4		1900-01-01 06:00:00	2	0	0	2	1	1	4		1900-01-01 06:00:00	2	3	0	2	0	0	3		1900-01-01 06:00:00	2	1	1	1	0	0	5
1900-01-01 06:15:00	1	0	0	0	2	3	4		1900-01-01 06:15:00	2	0	0	2	1	0	5		1900-01-01 06:15:00	2	3	0	2	0	0	3		1900-01-01 06:15:00	2	1	1	1	0	0	5
1900-01-01 06:30:00	1	0	1	1	0	3	4		1900-01-01 06:30:00	2	0	0	2	0	1	5		1900-01-01 06:30:00	2	3	0	2	0	0	3		1900-01-01 06:30:00	2	0	2	1	0	0	5
1900-01-01 06:45:00	1	1	0	1	0	3	4		1900-01-01 06:45:00	2	0	0	1	2	0	5		1900-01-01 06:45:00	2	3	0	2	0	0	3		1900-01-01 06:45:00	1	1	2	1	0	0	5
1900-01-01 07:00:00	1	1	0	1	0	0	7		1900-01-01 07:00:00	2	0	0	1	2	0	5		1900-01-01 07:00:00	2	3	0	2	0	0	3		1900-01-01 07:00:00	1	1	3	0	0	0	5
1900-01-01 07:15:00	1	0	1	1	0	0	7		1900-01-01 07:15:00	3	0	0	2	1	0	4		1900-01-01 07:15:00	4	1	0	2	0	0	3		1900-01-01 07:15:00	0	2	2	1	0	0	5
1900-01-01 07:30:00	1	0	1	1	0	2	5		1900-01-01 07:30:00	3	1	0	3	1	2	0		1900-01-01 07:30:00	7	0	0	1	0	0	2		1900-01-01 07:30:00	1	2	2	0	0	0	5
1900-01-01 07:45:00	1	0	0	5	1	0	3		1900-01-01 07:45:00	2	1	1	2	1	0	3		1900-01-01 07:45:00	7	0	0	1	0	0	2		1900-01-01 07:45:00	1	2	2	0	0	0	5
1900-01-01 08:00:00	2	2	0	1	3	0	2		1900-01-01 08:00:00	2	1	1	3	1	0	2		1900-01-01 08:00:00	2	0	2	1	0	0	5		1900-01-01 08:00:00	1	2	2	0	0	0	5
1900-01-01 08:15:00	3	1	0	2	0	0	4		1900-01-01 08:15:00	2	1	0	3	0	0	4		1900-01-01 08:15:00	2	0	3	1	0	0	4		1900-01-01 08:15:00	1	1	3	0	0	0	5
1900-01-01 08:30:00	2	2	0	1	0	0	5		1900-01-01 08:30:00	2	1	0	2	2	1	2		1900-01-01 08:30:00	2	0	2	0	0	2	4		1900-01-01 08:30:00	1	4	1	0	0	0	4
1900-01-01 08:45:00	0	4	0	1	0	0	5		1900-01-01 08:45:00	2	1	1	1	1	1	3		1900-01-01 08:45:00	2	0	1	2	0	2	3		1900-01-01 08:45:00	4	0	1	0	0	0	5
1900-01-01 09:00:00	4	0	0	1	0	0	5		1900-01-01 09:00:00	2	1	0	3	1	1	2		1900-01-01 09:00:00	2	0	1	2	0	2	3		1900-01-01 09:00:00	4	0	1	1	0	0	4
1900-01-01 09:15:00	2	2	0	1	0	0	5		1900-01-01 09:15:00	1	2	0	4	0	1	2		1900-01-01 09:15:00	3	2	1	2	1	1	0		1900-01-01 09:15:00	3	0	1	1	0	0	5
1900-01-01 09:30:00	1	2	0	2	0	0	5		1900-01-01 09:30:00	1	2	0	2	2	1	2		1900-01-01 09:30:00	4	0	2	0	2	1	1		1900-01-01 09:30:00	4	1	1	0	0	0	4
1900-01-01 09:45:00	2	0	0	2	1	0	5		1900-01-01 09:45:00	2	1	0	4	0	1	2		1900-01-01 09:45:00	3	1	2	2	0	1	1		1900-01-01 09:45:00	2	3	0	1	0	0	4
1900-01-01 10:00:00	2	0	0	4	0	0	4		1900-01-01 10:00:00	2	1	0	2	0	1	4		1900-01-01 10:00:00	5	0	1	1	0	1	2		1900-01-01 10:00:00	2	1	2	1	0	0	4
1900-01-01 10:15:00	2	0	0	4	0	0	4		1900-01-01 10:15:00	3	0	0	3	1	1	2		1900-01-01 10:15:00	5	1	0	0	1	1	2		1900-01-01 10:15:00	2	1	2	0	1	1	3
1900-01-01 10:30:00	2	1	0	3	0	0	4		1900-01-01 10:30:00	2	0	1	3	1	1	2		1900-01-01 10:30:00	5	1	0	0	1	1	2		1900-01-01 10:30:00	2	1	2	1	0	1	3
1900-01-01 10:45:00	1	2	0	2	1	0	4		1900-01-01 10:45:00	3	0	0	3	0	1	3		1900-01-01 10:45:00	6	0	0	0	1	1	2		1900-01-01 10:45:00	2	0	1	2	1	0	4
1900-01-01 11:00:00	3	1	0	0	0	1	5		1900-01-01 11:00:00	1	1	0	4	0	1	3		1900-01-01 11:00:00	5	1	0	0	2	1	1		1900-01-01 11:00:00	2	0	1	3	0	0	4
1900-01-01 11:15:00	3	0	0	0	0	1	6		1900-01-01 11:15:00	1	2	0	3	1	1	2		1900-01-01 11:15:00	6	1	1	0	0	0	2		1900-01-01 11:15:00	2	0	2	1	0	1	4
1900-01-01 11:30:00	3	0	0	0	0	0	7		1900-01-01 11:30:00	1	3	0	3	0	1	2		1900-01-01 11:30:00	2	1	2	2	2	0	1		1900-01-01 11:30:00	2	0	1	1	1	1	4
1900-01-01 11:45:00	3	0	0	0	0	0	7		1900-01-01 11:45:00	1	2	0	4	0	1	2		1900-01-01 11:45:00	0	0	0	3	2	4	1		1900-01-01 11:45:00	2	0	1	1	1	2	3
1900-01-01 12:00:00	3	0	0	0	0	0	7		1900-01-01 12:00:00	3	2	0	2	0	1	2		1900-01-01 12:00:00	0	0	3	2	0	1	4		1900-01-01 12:00:00	2	0	2	0	0	1	5
1900-01-01 12:15:00	3	0	0	1	1	0	5		1900-01-01 12:15:00	1	4	1	1	0	1	2		1900-01-01 12:15:00	1	0	2	2	0	1	4		1900-01-01 12:15:00	2	0	2	0	0	1	5
1900-01-01 12:30:00	2	0	1	2	0	0	5		1900-01-01 12:30:00	4	1	0	2	0	1	2		1900-01-01 12:30:00	1	0	2	2	0	1	4		1900-01-01 12:30:00	2	0	2	0	0	1	5
1900-01-01 12:45:00	3	0	0	2	0	0	5		1900-01-01 12:45:00	4	1	0	2	0	1	2		1900-01-01 12:45:00	1	0	2	1	0	1	5		1900-01-01 12:45:00	2	0	2	0	0	1	5
1900-01-01 13:00:00	3	1	0	1	0	0	5		1900-01-01 13:00:00	4	1	0	2	0	1	2		1900-01-01 13:00:00	1	0	2	2	0	1	4		1900-01-01 13:00:00	2	0	2	0	0	1	5
1900-01-01 13:15:00	0	5	0	0	0	0	5		1900-01-01 13:15:00	4	1	0	2	0	1	2		1900-01-01 13:15:00	1	1	1	2	0	2	3		1900-01-01 13:15:00	2	0	2	0	0	1	5
1900-01-01 13:30:00	2	3	0	0	0	0	5		1900-01-01 13:30:00	4	1	0	2	0	1	2		1900-01-01 13:30:00	1	2	1	1	0	1	4		1900-01-01 13:30:00	2	0	1	2	0	0	5
1900-01-01 13:45:00	2	3	0	0	0	0	5		1900-01-01 13:45:00	4	1	0	2	0	1	2		1900-01-01 13:45:00	3	0	1	1	0	1	4		1900-01-01 13:45:00	2	0	1	2	0	0	5
1900-01-01 14:00:00	5	1	0	0	0	1	3		1900-01-01 14:00:00	4	1	0	2	0	1	2		1900-01-01 14:00:00	1	3	1	0	0	1	4		1900-01-01 14:00:00	2	0	1	2	0	0	5
1900-01-01 14:15:00	0	5	0	0	0	1	4		1900-01-01 14:15:00	4	1	0	2	0	1	2		1900-01-01 14:15:00	2	2	1	0	0	2	3		1900-01-01 14:15:00	2	0	1	2	0	0	5
1900-01-01 14:30:00	1	4	0	0	0	1	4		1900-01-01 14:30:00	5	0	0	2	0	1	2		1900-01-01 14:30:00	2	2	1	1	0	1	3		1900-01-01 14:30:00	2	0	1	2	0	0	5
1900-01-01 14:45:00	1	4	0	0	0	0	5		1900-01-01 14:45:00	5	0	0	2	0	1	2		1900-01-01 14:45:00	2	2	1	1	0	1	3		1900-01-01 14:45:00	2	0	1	2	0	0	5
1900-01-01 15:00:00	4	1	0	0	0	0	5		1900-01-01 15:00:00	5	0	0	2	0	1	2		1900-01-01 15:00:00	2	2	1	1	0	1	3		1900-01-01 15:00:00	2	0	1	2	0	0	5
1900-01-01 15:15:00	5	0	0	0	0	0	5		1900-01-01 15:15:00	1	3	0	3	0	1	2		1900-01-01 15:15:00	3	2	0	1	0	1	3		1900-01-01 15:15:00	3	0	1	1	0	0	5
1900-01-01 15:30:00	2	3	0	0	0	0	5		1900-01-01 15:30:00	2	1	1	1	0	3	2		1900-01-01 15:30:00	4	1	0	1	0	1	3		1900-01-01 15:30:00	2	1	1	1	0	0	5
1900-01-01 15:45:00	3	0	2	0	1	0	4		1900-01-01 15:45:00	3	1	1	1	0	0	4		1900-01-01 15:45:00	1	2	2	1	0	1	3		1900-01-01 15:45:00	2	1	1	1	0	0	5
1900-01-01 16:00:00	3	0	0	2	0	0	5		1900-01-01 16:00:00	4	1	0	0	0	3	2		1900-01-01 16:00:00	2	2	0	2	2	0	2		1900-01-01 16:00:00	2	2	0	1	0	0	5
1900-01-01 16:15:00	2	1	0	2	0	0	5		1900-01-01 16:15:00	4	1	0	0	0	3	2		1900-01-01 16:15:00	2	1	0	3	0	0	4		1900-01-01 16:15:00	3	1	0	1	0	0	5
1900-01-01 16:30:00	2	2	1	0	0	0	5		1900-01-01 16:30:00	4	1	1	0	0	2	2		1900-01-01 16:30:00	3	0	0	3	0	0	4		1900-01-01 16:30:00	2	2	0	2	0	0	4
1900-01-01 16:45:00	3	0	1	1	0	0	5		1900-01-01 16:45:00	4	2	0	0	0	2	2		1900-01-01 16:45:00	3	0	0	3	0	0	4		1900-01-01 16:45:00	3	1	0	2	0	0	4
1900-01-01 17:00:00	4	0	0	0	0	1	5		1900-01-01 17:00:00	3	1	0	1	0	3	2		1900-01-01 17:00:00	1	2	1	3	1	0	2		1900-01-01 17:00:00	2	2	0	2	0	0	4
1900-01-01 17:15:00	4	0	0	0	0	0	6		1900-01-01 17:15:00	4	1	0	0	0	2	3		1900-01-01 17:15:00	3	1	0	2	2	0	2		1900-01-01 17:15:00	2	3	0	1	0	1	3
1900-01-01 17:30:00	1	3	0	0	0	0	6		1900-01-01 17:30:00	4	1	0	0	0	4	1		1900-01-01 17:30:00	3	1	0	3	0	0	3		1900-01-01 17:30:00	4	1	0	1	0	1	3
1900-01-01 17:45:00	3	1	0	0	0	0	6		1900-01-01 17:45:00	4	1	0	0	0	4	1		1900-01-01 17:45:00	3	1	0	3	0	1	2		1900-01-01 17:45:00	3	1	0	2	0	0	4
1900-01-01 18:00:00	2	0	1	1	0	0	6		1900-01-01 18:00:00	3	1	0	1	1	1	3		1900-01-01 18:00:00	1	3	0	2	0	1	3		1900-01-01 18:00:00	3	1	0	2	0	0	4
1900-01-01 18:15:00	1	0	1	2	0	1	5		1900-01-01 18:15:00	4	1	0	0	0	1	4		1900-01-01 18:15:00	3	1	1	2	0	1	2		1900-01-01 18:15:00	3	1	0	2	0	0	4
1900-01-01 18:30:00	1	0	1	3	0	0	5		1900-01-01 18:30:00	3	3	0	0	0	1	2		1900-01-01 18:30:00	4	0	0	3	0	0	3		1900-01-01 18:30:00	3	1	0	2	0	0	4
1900-01-01 18:45:00	2	0	0	3	0	0	5		1900-01-01 18:45:00	5	1	0	0	0	2	2		1900-01-01 18:45:00	4	0	0	3	0	0	3		1900-01-01 18:45:00	3	1	0	2	0	0	4
1900-01-01 19:00:00	2	0	0	3	0	0	5		1900-01-01 19:00:00	5	1	0	0	0	2	2		1900-01-01 19:00:00	4	0	0	3	0	0	3		1900-01-01 19:00:00	3	1	0	2	0	0	4

## Sheet: IN-C
IN-C-1	Chamber 1	Chamber 2	Chamber 3	Chamber 4	Chamber 5	Chamber 6	Chamber 7		IN-C-2	Chamber 1	Chamber 2	Chamber 3	Chamber 4	Chamber 5	Chamber 6	Chamber 7		IN-C-3	Chamber 1	Chamber 2	Chamber 3	Chamber 4	Chamber 5	Chamber 6	Chamber 7		IN-C-4	Chamber 1	Chamber 2	Chamber 3	Chamber 4	Chamber 5	Chamber 6	Chamber 7
07:00:00	0	0	0	10	0	0	0		07:15:00	0	0	0	10	0	0	0		07:30:00	0	0	0	10	0	0	0		07:30:00	0	0	0	10	0	0	0
07:15:00	0	2	5	2	1	0	0		07:30:00	1	0	4	1	1	2	1		07:45:00	1	2	1	1	3	1	1		07:45:00	0	1	3	4	1	1	0
07:30:00	3	2	3	1	1	0	0		07:45:00	1	0	4	4	1	0	0		08:00:00	0	2	2	0	1	3	2		08:00:00	0	1	3	0	4	1	1
07:45:00	3	1	1	5	0	0	0		08:00:00	1	0	2	2	4	1	0		08:15:00	0	2	2	0	1	2	3		08:15:00	0	3	1	5	0	1	0
08:00:00	1	2	2	2	3	0	0		08:15:00	1	0	2	2	4	1	0		08:30:00	0	2	2	0	3	1	2		08:30:00	0	3	1	5	0	1	0
08:15:00	4	1	3	2	0	0	0		08:30:00	1	0	1	6	0	2	0		08:45:00	0	2	3	0	1	3	1		08:45:00	0	3	1	4	1	1	0
08:30:00	0	2	1	7	0	0	0		08:45:00	1	0	2	2	1	0	4		09:00:00	0	4	1	0	1	2	2		09:00:00	0	0	2	3	1	4	0
08:45:00	0	4	2	2	2	2	0		09:00:00	2	1	2	2	2	0	1		09:15:00	1	3	1	0	2	2	1		09:15:00	0	0	4	4	0	0	2
09:00:00	0	2	0	6	0	2	0		09:15:00	1	0	2	2	3	1	1		09:30:00	1	3	1	0	3	1	1		09:30:00	0	0	3	5	0	1	1
09:15:00	0	4	0	4	0	2	0		09:30:00	1	1	2	5	0	0	1		09:45:00	1	3	2	1	1	1	1		09:45:00	0	1	3	4	0	1	1
09:30:00	1	0	1	0	6	2	0		09:45:00	2	0	2	2	2	1	1		10:00:00	0	4	2	2	2	2	0		10:00:00	0	1	3	3	1	0	2
09:45:00	1	0	0	0	6	1	2		10:00:00	2	0	3	2	0	3	0		10:15:00	1	4	2	1	1	1	0		10:15:00	1	0	2	4	2	0	1
10:00:00	0	1	0	2	6	0	1		10:15:00	2	0	1	3	1	2	1		10:30:00	1	4	2	1	1	0	1		10:30:00	0	1	1	5	2	0	1
10:15:00	0	0	0	4	5	0	1		10:30:00	1	1	1	1	2	3	1		10:45:00	2	3	2	1	1	0	1		10:45:00	0	0	3	4	2	0	1
10:30:00	0	2	0	0	4	3	1		10:45:00	2	0	2	0	3	2	1		11:00:00	0	4	4	1	1	0	0		11:00:00	0	2	2	2	3	0	1
10:45:00	0	1	0	4	1	2	2		11:00:00	1	1	1	0	2	3	2		11:15:00	0	5	2	3	0	0	0		11:15:00	0	2	1	5	1	0	1
11:00:00	0	1	0	3	0	3	3		11:15:00	2	1	1	2	1	2	1		11:30:00	0	5	2	3	0	0	0		11:30:00	0	0	4	4	1	0	1
11:15:00	0	0	1	2	2	1	4		11:30:00	1	0	0	1	4	2	2		11:45:00	0	4	3	2	1	0	0		11:45:00	0	1	2	4	2	0	1
11:30:00	0	0	1	1	4	2	2		11:45:00	1	0	0	1	3	1	4		12:00:00	0	5	2	2	0	0	1		12:00:00	0	1	2	4	1	1	1
11:45:00	0	0	1	3	2	3	1		12:00:00	1	0	0	0	4	1	4		12:15:00	1	4	2	0	1	0	2		12:15:00	1	0	2	4	2	0	1
12:00:00	0	0	1	0	5	4	0		12:15:00	1	0	0	0	2	3	4		12:30:00	2	4	2	1	0	0	1		12:30:00	0	1	2	5	1	0	1
12:15:00	0	0	1	0	5	4	0		12:30:00	1	0	0	1	2	4	2		12:45:00	0	6	1	2	0	1	0		12:45:00	0	1	4	3	1	0	1
12:30:00	0	0	1	0	4	5	0		12:45:00	1	0	0	1	3	1	4		13:00:00	1	3	1	3	0	2	0		13:00:00	2	2	1	3	1	0	1
12:45:00	0	1	2	2	2	3	0		13:00:00	1	0	1	3	2	1	2		13:15:00	1	4	2	1	1	1	0		13:15:00	0	3	1	4	1	0	1
13:00:00	3	1	0	2	0	4	0		13:15:00	1	1	0	1	2	3	2		13:30:00	0	5	4	0	0	1	0		13:30:00	2	2	1	3	1	0	1
13:15:00	3	1	1	1	0	4	0		13:30:00	1	1	1	2	1	2	2		13:45:00	3	4	2	0	0	1	0		13:45:00	0	2	1	5	1	0	1
13:30:00	0	4	1	1	0	4	0		13:45:00	1	1	1	1	1	1	4		14:00:00	3	3	1	2	0	1	0		14:00:00	0	2	3	3	1	0	1
13:45:00	0	4	1	1	0	4	0		14:00:00	1	0	1	1	1	1	5		14:15:00	0	5	2	3	0	0	0		14:15:00	1	1	2	3	1	1	1
14:00:00	0	4	1	1	2	1	1		14:15:00	1	0	2	1	2	3	1		14:30:00	1	3	3	2	0	1	0		14:30:00	0	3	3	2	1	0	1
14:15:00	1	3	2	1	0	2	1		14:30:00	0	1	1	4	3	0	1		14:45:00	2	4	0	3	0	1	0		14:45:00	1	1	2	4	1	0	1
14:30:00	1	3	2	1	0	2	1		14:45:00	1	0	3	4	0	0	2		15:00:00	1	3	1	2	2	1	0		15:00:00	2	1	2	3	1	0	1
14:45:00	1	3	2	1	0	1	2		15:00:00	2	1	3	1	0	1	2		15:15:00	1	2	1	4	0	1	1		15:15:00	0	5	2	1	1	0	1
15:00:00	1	3	2	1	0	1	2		15:15:00	1	3	1	3	0	1	2		15:30:00	1	1	4	0	1	3	0		15:30:00	1	2	4	1	1	0	1
15:15:00	0	4	2	1	0	1	2		15:30:00	2	0	3	2	0	1	2		15:45:00	1	0	5	0	1	2	1		15:45:00	1	0	5	2	1	0	1
15:30:00	0	4	1	2	0	2	1		15:45:00	2	0	3	2	0	1	2		16:00:00	0	4	1	3	0	2	0		16:00:00	0	1	5	1	1	1	1
15:45:00	3	2	2	0	0	1	2		16:00:00	2	0	2	3	0	1	2		16:15:00	0	4	0	4	0	0	2		16:15:00	1	3	2	1	2	0	1
16:00:00	0	4	1	0	1	2	2		16:15:00	2	1	0	2	3	0	2		16:30:00	1	3	1	3	0	0	2		16:30:00	0	4	2	1	2	0	1
16:15:00	0	4	1	0	1	2	2		16:30:00	2	0	1	1	3	1	2		16:45:00	0	5	1	2	0	0	2		16:45:00	0	3	3	1	2	0	1
16:30:00	0	3	1	1	2	2	2		16:45:00	3	0	1	0	3	1	2		17:00:00	1	5	1	1	0	0	2		17:00:00	2	3	0	2	2	0	1
16:45:00	0	6	1	0	0	1	2		17:00:00	3	0	1	0	1	3	2		17:15:00	1	4	2	1	0	1	1		17:15:00	3	0	1	1	4	0	1
17:00:00	3	3	0	1	0	1	2		17:15:00	3	0	1	0	3	0	3		17:30:00	1	5	0	2	0	0	2		17:30:00	1	1	2	3	0	2	1
17:15:00	0	6	0	1	0	1	2		17:30:00	3	0	1	0	3	0	3		17:45:00	2	3	2	0	1	0	2		17:45:00	1	2	1	2	1	2	1
17:30:00	1	5	0	0	1	1	2		17:45:00	3	0	3	0	1	0	3		18:00:00	1	4	2	0	0	2	1		18:00:00	1	2	1	2	0	3	1
17:45:00	0	6	0	1	0	1	2		18:00:00	3	0	1	0	3	1	2		18:15:00	1	4	2	0	0	1	2		18:15:00	1	2	1	3	0	1	2
18:00:00	2	4	1	0	0	1	2		18:15:00	3	0	1	2	1	1	2		18:30:00	0	5	2	0	1	1	1		18:30:00	2	1	1	3	1	1	1
18:15:00	1	4	1	0	1	1	2		18:30:00	3	0	1	0	2	2	2		18:45:00	0	2	3	1	2	0	2		18:45:00	1	3	1	2	0	2	1
18:30:00	1	4	1	0	1	1	2		18:45:00	3	0	1	0	1	3	2		19:00:00	0	3	2	1	2	1	1		19:00:00	2	1	2	2	0	2	1
18:45:00	1	4	1	0	1	1	2		19:00:00	3	0	1	0	2	2	2		19:15:00	0	3	2	1	2	1	1		19:15:00	2	1	2	2	0	2	1
19:00:00	1	4	1	2	1	0	2		19:15:00	3	0	1	0	2	2	2		19:30:00	0	3	2	2	0	1	2		19:30:00	1	3	1	2	0	2	1
19:15:00	3	2	1	1	0	2	1		19:30:00	3	0	2	1	1	1	2		19:45:00	0	3	3	1	0	1	2		19:45:00	1	3	1	2	0	2	1
19:30:00	2	1	2	2	2	0	1		19:45:00	3	0	1	1	1	2	2		20:00:00	0	3	3	1	1	0	2		20:00:00	1	2	2	3	0	2	0
19:45:00	0	3	2	2	2	0	1		20:00:00	3	0	1	2	2	0	2		20:15:00	0	3	3	1	1	0	2		20:15:00	1	1	3	3	0	2	0
20:00:00	0	4	2	1	2	0	1		20:15:00	3	0	1	2	2	1	1		20:30:00	0	3	3	1	1	0	2		20:30:00	1	1	3	3	0	2	0
20:15:00	0	4	2	1	2	0	1		20:30:00	4	0	1	0	2	2	1		20:45:00	0	3	3	2	0	1	1		20:45:00	1	1	4	1	1	2	0
20:30:00	0	4	2	1	2	0	1		20:45:00	4	0	0	0	2	2	2		21:00:00	1	3	2	2	0	1	1		21:00:00	2	1	3	2	0	2	0
20:45:00	1	3	2	1	2	0	1		21:00:00	4	0	1	0	1	4	0		21:15:00	1	3	3	2	0	0	1		21:15:00	1	0	5	2	0	2	0
21:00:00	0	2	3	2	2	0	1		21:15:00	3	1	1	1	1	3	0		21:30:00	1	3	3	1	0	1	1		21:30:00	1	0	5	2	0	2	0
21:15:00	0	2	3	2	2	0	1		21:30:00	3	1	1	0	3	2	0		21:45:00	1	3	3	1	0	1	1		21:45:00	1	0	5	2	0	2	0
21:30:00	0	1	4	2	2	0	1		21:45:00	3	0	2	2	1	1	1		22:00:00	1	3	3	1	0	0	2		22:00:00	2	0	4	1	1	2	0
21:45:00	0	1	4	3	1	0	1		22:00:00	4	0	1	2	1	1	1		22:15:00	2	3	2	1	0	0	2		22:15:00	1	0	4	2	1	2	0
22:00:00	0	1	3	3	2	0	1		22:15:00	4	0	2	1	1	1	1		22:30:00	2	3	2	1	0	0	2		22:30:00	1	0	4	2	1	2	0
22:15:00	0	1	3	3	2	0	1		22:30:00	4	0	2	1	1	1	1		22:45:00	2	3	2	1	0	0	2		22:45:00	1	1	3	2	1	2	0
22:30:00	0	2	3	2	2	0	1		22:45:00	3	1	1	1	3	1	0		23:00:00	2	2	2	2	0	1	1		23:00:00	2	0	3	2	0	3	0
22:45:00	0	1	4	2	2	0	1		23:00:00	3	1	1	1	1	2	1		23:15:00	2	2	2	2	0	1	1		23:15:00	2	0	3	1	1	3	0
23:00:00	0	3	2	2	2	0	1		23:15:00	3	1	1	1	1	2	1		23:30:00	2	4	0	2	0	1	1		23:30:00	1	1	3	1	1	3	0
23:15:00	0	3	2	2	2	0	1		23:30:00	4	0	1	1	1	1	2		23:45:00	2	5	0	2	0	1	0		23:45:00	1	1	3	1	2	2	0
23:30:00	0	2	2	3	2	0	1		23:45:00	4	0	1	1	1	1	2		1900-01-01	3	3	0	2	0	1	1		1900-01-01	1	0	4	1	2	2	0
23:45:00	0	2	2	3	2	0	1		1900-01-01	4	0	2	0	1	2	1		1900-01-01 00:15:00	3	3	0	2	0	1	1		1900-01-01 00:15:00	1	0	4	1	2	2	0
1900-01-01	0	2	1	3	2	0	2		1900-01-01 00:15:00	4	1	2	0	1	1	1		1900-01-01 00:30:00	2	4	0	2	0	1	1		1900-01-01 00:30:00	2	0	4	2	0	2	0
1900-01-01 00:15:00	0	2	1	3	2	0	2		1900-01-01 00:30:00	4	0	2	0	1	2	1		1900-01-01 00:45:00	2	3	1	2	0	1	1		1900-01-01 00:45:00	2	0	5	0	1	2	0
1900-01-01 00:30:00	0	1	2	4	2	0	1		1900-01-01 00:45:00	4	0	2	1	1	1	1		1900-01-01 01:00:00	2	0	4	2	0	1	1		1900-01-01 01:00:00	2	0	3	2	1	2	0
1900-01-01 00:45:00	0	1	2	4	2	0	1		1900-01-01 01:00:00	4	1	1	1	1	2	0		1900-01-01 01:15:00	2	0	4	2	0	1	1		1900-01-01 01:15:00	2	0	2	3	1	2	0
1900-01-01 01:00:00	0	0	2	5	1	0	2		1900-01-01 01:15:00	4	2	1	0	2	1	0		1900-01-01 01:30:00	2	0	4	2	0	1	1		1900-01-01 01:30:00	2	0	2	3	1	2	0
1900-01-01 01:15:00	0	0	2	5	1	0	2		1900-01-01 01:30:00	5	0	2	0	1	2	0		1900-01-01 01:45:00	2	0	3	3	0	1	1		1900-01-01 01:45:00	2	0	2	3	1	2	0
1900-01-01 01:30:00	0	0	3	5	1	0	1		1900-01-01 01:45:00	5	0	2	0	1	1	1		1900-01-01 02:00:00	2	1	3	3	0	0	1		1900-01-01 02:00:00	2	0	0	5	1	2	0
1900-01-01 01:45:00	0	1	2	5	1	0	1		1900-01-01 02:00:00	5	0	2	0	1	1	1		1900-01-01 02:15:00	2	1	2	4	0	0	1		1900-01-01 02:15:00	2	0	0	5	1	1	1
1900-01-01 02:00:00	1	0	3	4	1	0	1		1900-01-01 02:15:00	5	0	2	0	1	1	1		1900-01-01 02:30:00	2	1	2	4	0	0	1		1900-01-01 02:30:00	2	0	0	5	1	1	1
1900-01-01 02:15:00	0	1	0	7	1	0	1		1900-01-01 02:30:00	5	0	2	0	1	1	1		1900-01-01 02:45:00	2	2	1	4	0	0	1		1900-01-01 02:45:00	2	0	1	4	1	1	1
1900-01-01 02:30:00	0	1	0	7	1	0	1		1900-01-01 02:45:00	5	0	2	0	1	1	1		1900-01-01 03:00:00	2	2	1	4	0	0	1		1900-01-01 03:00:00	2	0	1	4	1	1	1
1900-01-01 02:45:00	0	1	0	7	1	0	1		1900-01-01 03:00:00	5	0	1	1	1	0	2		1900-01-01 03:15:00	2	2	1	4	0	0	1		1900-01-01 03:15:00	2	1	1	4	0	1	1
1900-01-01 03:00:00	0	1	0	5	3	0	1		1900-01-01 03:15:00	4	1	1	0	2	1	1		1900-01-01 03:30:00	2	2	1	4	0	0	1		1900-01-01 03:30:00	3	0	1	3	0	2	1
1900-01-01 03:15:00	0	0	0	6	3	0	1		1900-01-01 03:30:00	4	0	1	2	2	0	1		1900-01-01 03:45:00	2	2	1	4	0	0	1		1900-01-01 03:45:00	3	0	1	3	0	2	1
1900-01-01 03:30:00	0	0	0	6	2	1	1		1900-01-01 03:45:00	4	0	2	1	2	0	1		1900-01-01 04:00:00	2	1	2	4	0	0	1		1900-01-01 04:00:00	3	0	1	3	0	2	1
1900-01-01 03:45:00	0	0	0	6	2	1	1		1900-01-01 04:00:00	5	0	1	0	2	0	1		1900-01-01 04:15:00	2	1	2	4	0	0	1		1900-01-01 04:15:00	3	0	1	3	0	2	1
1900-01-01 04:00:00	0	0	0	6	2	0	2		1900-01-01 04:15:00	5	0	1	1	2	1	0		1900-01-01 04:30:00	2	1	2	4	0	0	1		1900-01-01 04:30:00	3	0	1	3	0	2	1
1900-01-01 04:15:00	0	0	0	6	2	0	2		1900-01-01 04:30:00	5	0	2	0	2	0	1		1900-01-01 04:45:00	2	1	2	4	0	0	1		1900-01-01 04:45:00	3	0	1	3	0	2	1
1900-01-01 04:30:00	0	0	0	4	5	0	1		1900-01-01 04:45:00	5	0	1	1	2	0	1		1900-01-01 05:00:00	2	1	1	5	0	0	1		1900-01-01 05:00:00	3	0	1	3	0	2	1
1900-01-01 04:45:00	0	0	0	0	8	0	2		1900-01-01 05:00:00	5	0	1	1	2	0	1		1900-01-01 05:15:00	2	1	2	4	0	0	1		1900-01-01 05:15:00	2	1	1	3	0	3	0
1900-01-01 05:00:00	0	0	0	0	8	0	2		1900-01-01 05:15:00	5	0	1	1	2	0	1		1900-01-01 05:30:00	2	1	1	5	0	0	1		1900-01-01 05:30:00	2	1	1	3	0	3	0
1900-01-01 05:15:00	0	0	0	0	8	0	2		1900-01-01 05:30:00	5	0	1	1	2	0	1		1900-01-01 05:45:00	2	1	1	5	0	0	1		1900-01-01 05:45:00	2	0	1	4	0	3	0
1900-01-01 05:30:00	0	0	0	0	8	0	2		1900-01-01 05:45:00	5	0	1	1	2	0	1		1900-01-01 06:00:00	2	1	1	5	0	0	1		1900-01-01 06:00:00	2	0	1	4	0	3	0
1900-01-01 05:45:00	0	0	0	0	8	0	2		1900-01-01 06:00:00	5	1	0	1	2	0	1		1900-01-01 06:15:00	1	1	2	5	0	0	1		1900-01-01 06:15:00	2	0	1	4	0	3	0
1900-01-01 06:00:00	0	0	0	1	5	2	2		1900-01-01 06:15:00	5	1	0	1	2	0	1		1900-01-01 06:30:00	1	1	2	5	0	0	1		1900-01-01 06:30:00	2	0	2	3	0	2	1
1900-01-01 06:15:00	0	0	1	1	3	3	2		1900-01-01 06:30:00	5	1	0	1	2	0	1		1900-01-01 06:45:00	1	1	2	5	0	0	1		1900-01-01 06:45:00	2	0	2	3	0	2	1
1900-01-01 06:30:00	0	0	1	1	3	3	2		1900-01-01 06:45:00	5	1	0	1	2	0	1		1900-01-01 07:00:00	1	1	2	5	0	0	1		1900-01-01 07:00:00	2	0	2	2	1	1	2
1900-01-01 06:45:00	0	0	1	1	3	3	2		1900-01-01 07:00:00	3	3	1	0	2	0	1		1900-01-01 07:15:00	1	1	4	3	0	0	1		1900-01-01 07:15:00	2	0	2	2	1	1	2
1900-01-01 07:00:00	0	0	1	1	3	3	2		1900-01-01 07:15:00	2	1	2	1	2	1	1		1900-01-01 07:30:00	0	2	2	2	1	1	2		1900-01-01 07:30:00	1	1	2	2	0	2	2
1900-01-01 07:15:00	0	0	1	1	1	5	2		1900-01-01 07:30:00	2	3	0	3	1	0	1		1900-01-01 07:45:00	1	2	2	2	0	1	2		1900-01-01 07:45:00	1	1	2	2	0	4	0
1900-01-01 07:30:00	0	0	1	1	1	5	2		1900-01-01 07:45:00	1	3	2	0	4	0	0		1900-01-01 08:00:00	2	1	2	2	0	1	2		1900-01-01 08:00:00	0	2	4	2	0	2	0
1900-01-01 07:45:00	0	2	2	0	1	2	3		1900-01-01 08:00:00	2	0	0	2	2	2	2		1900-01-01 08:15:00	1	1	0	3	1	2	2		1900-01-01 08:15:00	0	2	2	2	1	2	1
1900-01-01 08:00:00	1	0	3	1	1	2	2		1900-01-01 08:15:00	2	0	0	1	2	1	4		1900-01-01 08:30:00	1	0	0	3	2	2	2		1900-01-01 08:30:00	0	2	2	3	2	0	1
1900-01-01 08:15:00	2	0	2	0	1	5	0		1900-01-01 08:30:00	2	0	1	0	0	4	3		1900-01-01 08:45:00	1	2	2	2	2	1	0		1900-01-01 08:45:00	1	2	3	1	2	0	1
1900-01-01 08:30:00	1	2	3	0	2	1	1		1900-01-01 08:45:00	2	0	1	1	1	2	3		1900-01-01 09:00:00	0	1	3	2	2	2	0		1900-01-01 09:00:00	1	2	3	1	2	0	1
1900-01-01 08:45:00	0	3	4	0	0	2	1		1900-01-01 09:00:00	0	1	1	2	1	3	2		1900-01-01 09:15:00	2	1	1	2	3	1	0		1900-01-01 09:15:00	1	3	4	1	1	0	0
1900-01-01 09:00:00	0	0	3	3	0	3	1		1900-01-01 09:15:00	2	0	1	1	2	1	3		1900-01-01 09:30:00	1	0	1	4	3	2	0		1900-01-01 09:30:00	2	3	2	1	2	0	0
1900-01-01 09:15:00	0	2	4	1	0	2	1		1900-01-01 09:30:00	0	3	2	0	1	2	2		1900-01-01 09:45:00	1	0	0	3	1	1	4		1900-01-01 09:45:00	3	0	3	3	0	1	0
1900-01-01 09:30:00	0	3	1	2	0	3	1		1900-01-01 09:45:00	2	0	2	0	1	3	2		1900-01-01 10:00:00	0	0	4	2	0	2	2		1900-01-01 10:00:00	1	1	4	2	1	1	0
1900-01-01 09:45:00	0	2	3	0	1	1	3		1900-01-01 10:00:00	0	2	0	3	1	1	3		1900-01-01 10:15:00	0	1	3	2	0	2	2		1900-01-01 10:15:00	1	1	2	3	1	1	1
1900-01-01 10:00:00	2	2	1	0	1	2	2		1900-01-01 10:15:00	3	1	0	1	1	2	2		1900-01-01 10:30:00	0	1	2	2	0	3	2		1900-01-01 10:30:00	1	0	2	4	1	1	1
1900-01-01 10:15:00	1	3	1	2	1	1	1		1900-01-01 10:30:00	1	0	2	1	2	1	3		1900-01-01 10:45:00	0	2	0	2	0	0	6		1900-01-01 10:45:00	1	1	1	3	2	1	1
1900-01-01 10:30:00	2	1	5	1	0	0	1		1900-01-01 10:45:00	2	1	1	1	1	1	3		1900-01-01 11:00:00	0	0	2	6	0	1	1		1900-01-01 11:00:00	2	0	3	2	0	2	1
1900-01-01 10:45:00	2	3	3	0	0	2	0		1900-01-01 11:00:00	2	1	1	1	2	1	2		1900-01-01 11:15:00	0	1	1	6	0	1	1		1900-01-01 11:15:00	2	0	3	3	0	2	0
1900-01-01 11:00:00	0	4	0	3	0	2	1		1900-01-01 11:15:00	1	0	3	0	1	3	2		1900-01-01 11:30:00	1	0	1	3	1	1	3		1900-01-01 11:30:00	1	0	4	2	1	1	1
1900-01-01 11:15:00	0	5	1	0	2	1	1		1900-01-01 11:30:00	2	0	1	1	2	2	2		1900-01-01 11:45:00	1	0	2	3	1	1	2		1900-01-01 11:45:00	0	1	4	2	1	1	1
1900-01-01 11:30:00	0	2	2	2	1	2	1		1900-01-01 11:45:00	1	0	2	2	2	1	3		1900-01-01 12:00:00	1	1	0	4	0	3	1		1900-01-01 12:00:00	1	1	3	2	1	1	1
1900-01-01 11:45:00	3	1	2	0	1	1	2		1900-01-01 12:00:00	0	0	1	2	1	3	3		1900-01-01 12:15:00	3	1	0	1	1	2	2		1900-01-01 12:15:00	2	2	2	1	1	1	1
1900-01-01 12:00:00	0	3	3	0	1	2	1		1900-01-01 12:15:00	0	0	0	2	1	4	3		1900-01-01 12:30:00	1	2	0	2	1	2	2		1900-01-01 12:30:00	2	0	2	1	2	1	2
1900-01-01 12:15:00	3	2	1	1	1	2	0		1900-01-01 12:30:00	0	0	1	2	0	3	4		1900-01-01 12:45:00	1	1	0	3	1	1	3		1900-01-01 12:45:00	1	0	3	2	1	1	2
1900-01-01 12:30:00	1	4	1	0	1	2	1		1900-01-01 12:45:00	0	0	1	2	1	3	3		1900-01-01 13:00:00	1	1	0	2	1	2	3		1900-01-01 13:00:00	1	2	0	2	2	3	0
1900-01-01 12:45:00	0	5	1	1	1	1	1		1900-01-01 13:00:00	0	0	1	2	0	3	4		1900-01-01 13:15:00	1	1	1	2	1	2	2		1900-01-01 13:15:00	0	4	0	0	2	1	3
1900-01-01 13:00:00	0	5	1	1	0	2	1		1900-01-01 13:15:00	1	1	1	0	0	5	2		1900-01-01 13:30:00	1	2	0	3	2	1	1		1900-01-01 13:30:00	1	2	1	1	1	3	1
1900-01-01 13:15:00	1	5	0	0	0	3	1		1900-01-01 13:30:00	1	1	1	0	2	2	3		1900-01-01 13:45:00	1	0	1	2	1	3	2		1900-01-01 13:45:00	0	3	1	1	0	3	2
1900-01-01 13:30:00	1	3	3	0	2	1	0		1900-01-01 13:45:00	2	1	0	1	2	3	1		1900-01-01 14:00:00	1	0	1	4	0	3	1		1900-01-01 14:00:00	0	3	1	2	2	1	1
1900-01-01 13:45:00	0	6	0	1	0	3	0		1900-01-01 14:00:00	1	2	1	1	2	2	2		1900-01-01 14:15:00	2	0	1	2	2	1	2		1900-01-01 14:15:00	2	0	1	3	1	2	1
1900-01-01 14:00:00	0	4	0	2	2	2	0		1900-01-01 14:15:00	0	0	2	1	1	2	4		1900-01-01 14:30:00	2	0	1	2	1	1	3		1900-01-01 14:30:00	2	0	1	3	1	1	2
1900-01-01 14:15:00	1	0	1	1	2	3	2		1900-01-01 14:30:00	0	0	0	3	3	3	1		1900-01-01 14:45:00	2	0	1	1	2	1	3		1900-01-01 14:45:00	2	0	1	1	0	3	2
1900-01-01 14:30:00	0	0	3	2	1	1	3		1900-01-01 14:45:00	1	0	1	1	2	3	2		1900-01-01 15:00:00	1	1	2	1	2	2	1		1900-01-01 15:00:00	1	0	3	1	3	2	0
1900-01-01 14:45:00	0	0	2	1	1	3	3		1900-01-01 15:00:00	1	0	2	5	0	1	1		1900-01-01 15:15:00	2	0	1	2	2	3	0		1900-01-01 15:15:00	1	0	1	1	4	2	1
1900-01-01 15:00:00	1	0	3	0	1	3	2		1900-01-01 15:15:00	0	2	2	2	0	4	0		1900-01-01 15:30:00	2	0	1	4	0	1	2		1900-01-01 15:30:00	1	0	2	1	2	3	1
1900-01-01 15:15:00	2	2	1	0	1	3	1		1900-01-01 15:30:00	1	1	1	2	0	4	1		1900-01-01 15:45:00	1	3	1	2	0	1	2		1900-01-01 15:45:00	1	0	0	3	0	3	3
1900-01-01 15:30:00	2	1	2	1	0	2	2		1900-01-01 15:45:00	1	2	0	0	3	2	2		1900-01-01 16:00:00	2	1	0	3	1	0	3		1900-01-01 16:00:00	2	1	1	2	0	1	3
1900-01-01 15:45:00	2	1	3	0	0	3	1		1900-01-01 16:00:00	1	2	0	1	2	2	2		1900-01-01 16:15:00	2	1	1	3	1	0	2		1900-01-01 16:15:00	1	1	1	2	1	1	3
1900-01-01 16:00:00	2	2	0	1	0	4	1		1900-01-01 16:15:00	1	2	0	1	1	4	1		1900-01-01 16:30:00	0	3	1	4	0	0	2		1900-01-01 16:30:00	2	1	1	2	0	2	2
1900-01-01 16:15:00	1	4	0	1	1	3	0		1900-01-01 16:30:00	1	1	2	0	0	5	1		1900-01-01 16:45:00	1	2	2	3	0	0	2		1900-01-01 16:45:00	2	1	0	1	1	3	2
1900-01-01 16:30:00	1	3	1	1	2	1	1		1900-01-01 16:45:00	1	1	2	3	0	2	2		1900-01-01 17:00:00	2	2	1	3	0	0	2		1900-01-01 17:00:00	2	0	1	1	1	3	2
1900-01-01 16:45:00	4	2	0	3	0	1	1		1900-01-01 17:00:00	1	1	2	0	0	2	4		1900-01-01 17:15:00	2	1	2	4	0	0	1		1900-01-01 17:15:00	2	0	2	0	0	3	3
1900-01-01 17:00:00	2	3	0	2	0	2	1		1900-01-01 17:15:00	2	1	2	0	1	0	4		1900-01-01 17:30:00	1	4	1	1	0	1	2		1900-01-01 17:30:00	2	0	0	2	1	5	0
1900-01-01 17:15:00	2	3	1	1	1	1	1		1900-01-01 17:30:00	2	2	1	0	1	0	4		1900-01-01 17:45:00	4	0	1	2	0	0	3		1900-01-01 17:45:00	1	0	0	3	3	3	0
1900-01-01 17:30:00	1	4	0	1	2	2	0		1900-01-01 17:45:00	0	4	0	1	0	2	3		1900-01-01 18:00:00	3	2	1	2	0	1	1		1900-01-01 18:00:00	1	0	2	2	1	4	0
1900-01-01 17:45:00	1	4	1	0	1	2	1		1900-01-01 18:00:00	1	3	0	0	1	0	5		1900-01-01 18:15:00	1	3	1	2	0	0	3		1900-01-01 18:15:00	1	0	1	1	3	3	1
1900-01-01 18:00:00	3	1	2	0	1	3	0		1900-01-01 18:15:00	1	0	4	0	1	0	3		1900-01-01 18:30:00	0	2	2	3	0	0	3		1900-01-01 18:30:00	1	0	1	1	2	3	2
1900-01-01 18:15:00	1	4	1	0	2	1	1		1900-01-01 18:30:00	1	0	4	2	0	0	2		1900-01-01 18:45:00	0	2	1	4	0	1	2		1900-01-01 18:45:00	1	0	0	3	1	4	1
1900-01-01 18:30:00	0	5	1	0	1	3	0		1900-01-01 18:45:00	1	0	4	2	0	0	2		1900-01-01 19:00:00	0	2	1	2	2	1	2		1900-01-01 19:00:00	1	1	0	2	1	3	2
1900-01-01 18:45:00	1	2	3	0	2	0	2		1900-01-01 19:00:00	1	0	4	2	0	0	2		1900-01-01 19:15:00	1	2	1	4	0	1	1		1900-01-01 19:15:00	1	0	1	2	0	4	2
1900-01-01 19:00:00	1	4	1	0	2	0	2		1900-01-01 19:15:00	1	0	4	2	0	0	2		1900-01-01 19:30:00	1	2	1	2	0	1	3		1900-01-01 19:30:00	1	0	1	2	1	3	2
